# Supplementary material for: A Comprehensive Analysis of the Lysine Acetylome in the Aquatic Animals Pathogenic Bacterium Vibrio mimicus
Source: Front Microbiol. 2022 Feb 17;13:816968. doi: 10.3389/fmicb.2022.816968 (PMC8891801; doi:10.3389/fmicb.2022.816968)
Supplement: Supplementary Table 1 — Acetylated proteins and sites identified in V. mimicus. [file Table_1.XLSX]

## Sheet: Sheet1
Proteins	Protein describe	Positions within proteins
tr|D2Y907|D2Y907_VIBMI	Uncharacterized protein	64
tr|D2Y914|D2Y914_VIBMI	Phosphoglucomutase	465
tr|D2Y920|D2Y920_VIBMI	Transcription termination factor Rho	100
tr|D2Y921|D2Y921_VIBMI	Thioredoxin	58, 91
tr|D2Y922|D2Y922_VIBMI	ATP-dependent RNA helicase RhlB	26, 150
tr|D2Y930|D2Y930_VIBMI	Biotin carboxylase	124, 180, 329
tr|D2Y931|D2Y931_VIBMI	Protein-L-isoaspartate O-methyltransferase	114
tr|D2Y936|D2Y936_VIBMI	Thiosulfate ABC transporter, periplasmic thiosulfate-binding protein	60
tr|D2Y942|D2Y942_VIBMI	Translational regulator CsrA	55
tr|D2Y948|D2Y948_VIBMI	Protease, insulinase family/protease, insulinase family	434
tr|D2Y949|D2Y949_VIBMI	Protein RecA	283, 331, 348
tr|D2Y951|D2Y951_VIBMI	Alanine--tRNA ligase	721, 727
tr|D2Y953|D2Y953_VIBMI	S-ribosylhomocysteine lyase	170
tr|D2Y954|D2Y954_VIBMI	Hemolysin, putative	224, 400
tr|D2Y956|D2Y956_VIBMI	Signal recognition particle protein	76, 278, 315
tr|D2Y960|D2Y960_VIBMI	50S ribosomal protein L19	87, 111
tr|D2Y962|D2Y962_VIBMI	Periplasmic serine endoprotease DegP-like	424
tr|D2Y978|D2Y978_VIBMI	Prophage CP4-57 integrase	172
tr|D2Y979|D2Y979_VIBMI	RNA polymerase sigma factor RpoD	308, 336, 383, 430, 505
tr|D2Y982|D2Y982_VIBMI	30S ribosomal protein S21	40
tr|D2Y983|D2Y983_VIBMI	tRNA N6-adenosine threonylcarbamoyltransferase	168
tr|D2Y995|D2Y995_VIBMI	Protein translocase subunit SecA	36, 463, 475, 518, 531, 621, 792
tr|D2Y998|D2Y998_VIBMI	Carbamoyl-phosphate synthase small chain	96, 146
tr|D2Y999|D2Y999_VIBMI	Carbamoyl-phosphate synthase large chain	134, 703
tr|D2Y9A9|D2Y9A9_VIBMI	Glutamate synthase, small subunit	135
tr|D2Y9B0|D2Y9B0_VIBMI	Glutamate synthase, large subunit	105, 452, 882, 1434, 1436, 1452
tr|D2Y9B4|D2Y9B4_VIBMI	Aerobic respiration control protein ArcA	131, 160
tr|D2Y9C1|D2Y9C1_VIBMI	Autonomous glycyl radical cofactor	77
tr|D2Y9D0|D2Y9D0_VIBMI	Deoxyribose-phosphate aldolase	37, 151, 171
tr|D2Y9D1|D2Y9D1_VIBMI	Thymidine phosphorylase	189
tr|D2Y9D2|D2Y9D2_VIBMI	Phosphopentomutase	271
tr|D2Y9D3|D2Y9D3_VIBMI	Purine nucleoside phosphorylase DeoD-type	100, 143
tr|D2Y9D6|D2Y9D6_VIBMI	Uncharacterized protein	138
tr|D2Y9D8|D2Y9D8_VIBMI	Elongation factor G	33, 332, 411, 495, 541
tr|D2Y9E4|D2Y9E4_VIBMI	HTH-type transcriptional regulator galR	332
tr|D2Y9E8|D2Y9E8_VIBMI	Glutathione synthase/Ribosomal protein S6 modification enzyme	119, 209, 341, 409
tr|D2Y9F1|D2Y9F1_VIBMI	2,3,4,5-tetrahydropyridine-2,6-dicarboxylate N-succinyltransferase	168, 294, 303, 341
tr|D2Y9F7|D2Y9F7_VIBMI	Polyhydroxyalkanoic acid synthase	28, 464
tr|D2Y9F8|D2Y9F8_VIBMI	Phasin_2 domain-containing protein	88, 98, 103
tr|D2Y9F9|D2Y9F9_VIBMI	Acetyl-CoA acetyltransferase	206
tr|D2Y9G3|D2Y9G3_VIBMI	PN,N'-diacetylchitobiose-specific phosphotransferase enzyme IIA component	91
tr|D2Y9G5|D2Y9G5_VIBMI	PTS system cellobiose-specific EIIB component	65
tr|D2Y9H3|D2Y9H3_VIBMI	Iron-containing alcohol dehydrogenase	177
tr|D2Y9K6|D2Y9K6_VIBMI	UPF0502 protein	80, 151
tr|D2Y9K7|D2Y9K7_VIBMI	UPF0265 protein	26, 27, 62, 75
tr|D2Y9K9|D2Y9K9_VIBMI	Glycerol kinase	117, 479
tr|D2Y9L3|D2Y9L3_VIBMI	Anaerobic glycerol-3-phosphate dehydrogenase subunit C	63, 297
tr|D2Y9M2|D2Y9M2_VIBMI	Molybdopterin oxidoreductase, alpha subunit	437
tr|D2Y9N0|D2Y9N0_VIBMI	ATPase ravA	228
tr|D2Y9N4|D2Y9N4_VIBMI	Transcriptional regulator, TetR family	16
tr|D2Y9N9|D2Y9N9_VIBMI	UDP-glucose 4-epimerase	312
tr|D2Y9R0|D2Y9R0_VIBMI	ATP-dependent RNA helicase DeaD	69
tr|D2Y9R1|D2Y9R1_VIBMI	Exoribonuclease 2	107
tr|D2Y9S4|D2Y9S4_VIBMI	Ribose transport system permease protein rbsC	17
tr|D2Y9T7|D2Y9T7_VIBMI	1,4-alpha-glucan branching enzyme GlgB	6, 9
tr|D2Y9T9|D2Y9T9_VIBMI	Alpha-1,4 glucan phosphorylase	558, 774
tr|D2Y9U1|D2Y9U1_VIBMI	Uncharacterized protein	76
tr|D2Y9U4|D2Y9U4_VIBMI	Probable transcriptional regulatory protein	66, 70
tr|D2Y9U8|D2Y9U8_VIBMI	ParA family protein	55, 386
tr|D2Y9U9|D2Y9U9_VIBMI	ParB family protein	107
tr|D2Y9X0|D2Y9X0_VIBMI	Chemotaxis protein methyltransferase	35, 155
tr|D2Y9X8|D2Y9X8_VIBMI	Toxin secretion ATP-binding protein	136
tr|D2YAD7|D2YAD7_VIBMI	Purine nucleoside phosphorylase DeoD-type	38, 212
tr|D2YAH8|D2YAH8_VIBMI	ABC transporter, ATP-binding protein	502
tr|D2YAK0|D2YAK0_VIBMI	AraC-type DNA-binding domain-containing protein	181
tr|D2YAK7|D2YAK7_VIBMI	Uncharacterized protein	78
tr|D2YAL6|D2YAL6_VIBMI	Uncharacterized protein	32
tr|D2YAL7|D2YAL7_VIBMI	Transcriptional regulator, LysR family	4, 56
tr|D2YAN7|D2YAN7_VIBMI	Uncharacterized protein	96
tr|D2YAP6|D2YAP6_VIBMI	Uncharacterized protein	40
tr|D2YAQ4|D2YAQ4_VIBMI	ClpB protein	58
tr|D2YAQ7|D2YAQ7_VIBMI	ImpA_N domain-containing protein	346
tr|D2YAR1|D2YAR1_VIBMI	VgrG protein	709
tr|D2YAR7|D2YAR7_VIBMI	PTS system, trehalose-specific IIBC component	3, 6
tr|D2YAS0|D2YAS0_VIBMI	Methionine import ATP-binding protein MetN	112
tr|D2YAS6|D2YAS6_VIBMI	Uncharacterized protein	544
tr|D2YAS8|D2YAS8_VIBMI	Uncharacterized protein	421
tr|D2YAT5|D2YAT5_VIBMI	Exodeoxyribonuclease 7 small subunit	52
tr|D2YAU9|D2YAU9_VIBMI	GGDEF family protein	179, 187
tr|D2YAV1|D2YAV1_VIBMI	Phenylalanine--tRNA ligase alpha subunit	64
tr|D2YAV2|D2YAV2_VIBMI	Phenylalanine--tRNA ligase beta subunit	61, 702, 736
tr|D2YAV3|D2YAV3_VIBMI	Integration host factor subunit alpha	15, 66, 95
tr|D2YAW2|D2YAW2_VIBMI	Sodium/dicarboxylate symporter	97
tr|D2YAX1|D2YAX1_VIBMI	Uncharacterized protein	168
tr|D2YAX3|D2YAX3_VIBMI	Methyl-accepting chemotaxis protein	271
tr|D2YAX9|D2YAX9_VIBMI	Ribonucleotide-diphosphate reductase beta subunit	153
tr|D2YAY0|D2YAY0_VIBMI	Ribonucleoside-diphosphate reductase	112, 381, 601
tr|D2YAY2|D2YAY2_VIBMI	DNA gyrase subunit A	76, 234, 252, 307
tr|D2YAZ2|D2YAZ2_VIBMI	UPF0176 protein	332
tr|D2YB24|D2YB24_VIBMI	CBS domain-containing protein	151, 420, 516
tr|D2YB30|D2YB30_VIBMI	2,3-bisphosphoglycerate-independent phosphoglycerate mutase	166, 174, 380,389
tr|D2YB36|D2YB36_VIBMI	Regulator of sigma D	27
tr|D2YB37|D2YB37_VIBMI	DNA-directed RNA polymerase subunit beta	74, 87, 96, 557, 562, 789, 850, 959, 1191, 1339
tr|D2YB38|D2YB38_VIBMI	DNA-directed RNA polymerase subunit beta	117, 141, 464, 731, 753, 878, 934, 943, 988, 1022, 1064
tr|D2YB39|D2YB39_VIBMI	50S ribosomal protein L7/L12	83, 109
tr|D2YB40|D2YB40_VIBMI	50S ribosomal protein L10	147
tr|D2YB41|D2YB41_VIBMI	50S ribosomal protein L1	105, 141, 154, 167
tr|D2YB42|D2YB42_VIBMI	50S ribosomal protein L11	81, 87, 126
tr|D2YB51|D2YB51_VIBMI	Uncharacterized protein	206
tr|D2YB53|D2YB53_VIBMI	DNA-binding protein HU	18, 64
tr|D2YB55|D2YB55_VIBMI	Phosphoribosylamine--glycine ligase	325
tr|D2YB57|D2YB57_VIBMI	Zinc-responsive transcriptional regulator	23
tr|D2YB60|D2YB60_VIBMI	Arginine/lysine/ornithine decarboxylase	62
tr|D2YB61|D2YB61_VIBMI	Methyl-accepting chemotaxis protein	458
tr|D2YB73|D2YB73_VIBMI	Aspartate aminotransferasee	61
tr|D2YB75|D2YB75_VIBMI	Anaerobic ribonucleoside-triphosphate reductase	341, 480
tr|D2YB76|D2YB76_VIBMI	Predicted ATP-dependent endonuclease of the OLD family	418
tr|D2YB77|D2YB77_VIBMI	5`-nucleotidase, putative	358
tr|D2YB79|D2YB79_VIBMI	PhnA protein	131, 140, 152
tr|D2YB90|D2YB90_VIBMI	Chemotaxis protein CheV	231
tr|D2YBB3|D2YBB3_VIBMI	N-acetyl-D-glucosamine kinase	95
tr|D2YBD9|D2YBD9_VIBMI	Catalase-peroxidase	60, 68, 199
tr|D2YBE0|D2YBE0_VIBMI	HTH-type transcriptional activator nahR	60, 218
tr|D2YBF5|D2YBF5_VIBMI	Glutamine synthetase	415
tr|D2YBF7|D2YBF7_VIBMI	GTP-binding protein typA/bipA	54, 249, 359, 431, 543
tr|D2YBG3|D2YBG3_VIBMI	Phosphoenolpyruvate carboxykinase (ATP)	180, 263, 428, 154, 470
tr|D2YBG8|D2YBG8_VIBMI	General secretion pathway protein E	190
tr|D2YBI4|D2YBI4_VIBMI	RNA-binding protein	203
tr|D2YBM1|D2YBM1_VIBMI	Transcription termination/antitermination protein NusA	36, 111, 224, 239
tr|D2YBM2|D2YBM2_VIBMI	Translation initiation factor IF-2	42, 131, 137, 196, 218, 392, 816, 831, 857, 864
tr|D2YBM6|D2YBM6_VIBMI	Polyribonucleotide nucleotidyltransferase	4, 169, 172, 565, 662
tr|D2YBN8|D2YBN8_VIBMI	Peptide chain release factor 3	177, 408, 480, 522
tr|D2YBP2|D2YBP2_VIBMI	Peptide chain release factor 2	185, 190
tr|D2YBP3|D2YBP3_VIBMI	Lysine--tRNA ligase	30, 111
tr|D2YBP4|D2YBP4_VIBMI	Sigma-54 dependent transcriptional regulator	216, 244, 419
tr|D2YBP6|D2YBP6_VIBMI	Oxidoreductase Tas, aldo/keto reductase family	193
tr|D2YBQ3|D2YBQ3_VIBMI	Thymidylate synthase	127
tr|D2YBR0|D2YBR0_VIBMI	Isoleucine--tRNA ligase	5, 142, 285, 625, 866, 911
tr|D2YBS2|D2YBS2_VIBMI	Inner membrane protein	349
tr|D2YBS3|D2YBS3_VIBMI	Phospho-2-dehydro-3-deoxyheptonate aldolase	24
tr|D2YBS6|D2YBS6_VIBMI	ABC transporter, ATP-binding protein	263, 304
tr|D2YBT2|D2YBT2_VIBMI	Prephenate dehydratase	242
tr|D2YBT3|D2YBT3_VIBMI	Sigma-54 modulation protein, putative	23, 100
tr|D2YBT5|D2YBT5_VIBMI	Pseudouridine synthase	54, 317
tr|D2YBT7|D2YBT7_VIBMI	Chaperone protein ClpB	63, 142, 414, 463, 568
tr|D2YBX4|D2YBX4_VIBMI	L-serine dehydratase 1	393
tr|D2YBY3|D2YBY3_VIBMI	Bifunctional protein PutA	56, 892
tr|D2YBY7|D2YBY7_VIBMI	Methyl-accepting chemotaxis protein	349, 387
tr|D2YC04|D2YC04_VIBMI	Glycerol-3-phosphate transporter	463
tr|D2YC24|D2YC24_VIBMI	Tryptophanase	20, 115
tr|D2YC44|D2YC44_VIBMI	Cold shock DNA-binding domain protein	67
tr|D2YC51|D2YC51_VIBMI	D-lactate dehydrogenase	38, 249
tr|D2YC62|D2YC62_VIBMI	SIS domain-containing protein	98
tr|D2YC82|D2YC82_VIBMI	ATP-dependent RNA helicase RhlE	253
tr|D2YC86|D2YC86_VIBMI	Methyl-accepting chemotaxis protein	361
tr|D2YC87|D2YC87_VIBMI	Response regulator	255
tr|D2YCB4|D2YCB4_VIBMI	Uncharacterized protein	85
tr|D2YCC2|D2YCC2_VIBMI	Pseudouridine synthase	61
tr|D2YCD1|D2YCD1_VIBMI	Aminotransferasee, class III/decarboxylase, group II	374, 432, 482
tr|D2YCE9|D2YCE9_VIBMI	Acetate kinase	255, 261, 268
tr|D2YCH5|D2YCH5_VIBMI	Biosynthetic arginine decarboxylase	212, 236
tr|D2YCH6|D2YCH6_VIBMI	Agmatinase	114
tr|D2YCH8|D2YCH8_VIBMI	4-deoxy-L-threo-5-hexosulose-uronate ketol-isomerase	160
tr|D2YCI2|D2YCI2_VIBMI	ATP synthase subunit b	64, 67, 79, 153
tr|D2YCI3|D2YCI3_VIBMI	ATP synthase subunit delta	128
tr|D2YCI4|D2YCI4_VIBMI	ATP synthase subunit alpha	394, 511, 518
tr|D2YCI5|D2YCI5_VIBMI	ATP synthase gamma chain	15, 107, 162
tr|D2YCI7|D2YCI7_VIBMI	ATP synthase epsilon chain	95, 100
tr|D2YCI8|D2YCI8_VIBMI	Bifunctional protein GlmU	160, 348
tr|D2YCL4|D2YCL4_VIBMI	Formate dehydrogenase, alpha subunit	734
tr|D2YCM0|D2YCM0_VIBMI	UPF0234 protein	42, 105, 115, 126
tr|D2YCM1|D2YCM1_VIBMI	Phospho-2-dehydro-3-deoxyheptonate aldolase	321
tr|D2YCM4|D2YCM4_VIBMI	Uncharacterized protein	153, 229, 248
tr|D2YCM5|D2YCM5_VIBMI	Ribosomal RNA small subunit methyltransferase F	342, 390
tr|D2YCP3|D2YCP3_VIBMI	Diaminopimelate decarboxylase	135
tr|D2YCQ1|D2YCQ1_VIBMI	Cof protein	247
tr|D2YCQ8|D2YCQ8_VIBMI	Uncharacterized protein	46
tr|D2YCR3|D2YCR3_VIBMI	Cell division ATP-binding protein FtsE	124
tr|D2YCR6|D2YCR6_VIBMI	Soluble pyridine nucleotide transhydrogenase	96, 277, 370
tr|D2YCR9|D2YCR9_VIBMI	Phage integrase family protein	162
tr|D2YCS2|D2YCS2_VIBMI	Fructose repressor	33
tr|D2YCT1|D2YCT1_VIBMI	Ribosome biogenesis GTPase A	116, 298
tr|D2YCU0|D2YCU0_VIBMI	Cell division protein FtsZ	168
tr|D2YCU1|D2YCU1_VIBMI	Cell division protein FtsA	59
tr|D2YCV2|D2YCV2_VIBMI	Ribosomal RNA small subunit methyltransferase H	159
tr|D2YCV3|D2YCV3_VIBMI	Dihydrolipoyl dehydrogenase	67, 172, 216, 255, 278, 284, 338, 403
tr|D2YCV4|D2YCV4_VIBMI	Acetyltransferase component of pyruvate dehydrogenase complex	339, 394, 448
tr|D2YCV5|D2YCV5_VIBMI	Pyruvate dehydrogenase E1 component	409, 508
tr|D2YCV6|D2YCV6_VIBMI	Transcriptional regulator of pyruvate dehydrogenase complex	197
tr|D2YCX7|D2YCX7_VIBMI	GGDEF family protein	283, 287
tr|D2YCX9|D2YCX9_VIBMI	Predicted transcriptional regulator	162
tr|D2YCY7|D2YCY7_VIBMI	Pirin family protein	23
tr|D2YCZ2|D2YCZ2_VIBMI	Endopeptidase La	19, 23, 104, 119, 233, 254, 259
tr|D2YCZ5|D2YCZ5_VIBMI	HTH lysR-type domain-containing protein	34
tr|D2YCZ7|D2YCZ7_VIBMI	L-lactate dehydrogenase	260, 353
tr|D2YCZ9|D2YCZ9_VIBMI	Oxidoreductase/iron-sulfur cluster-binding protein	373
tr|D2YD00|D2YD00_VIBMI	Putative phosphoenolpyruvate synthase regulatory protein	108
tr|D2YD03|D2YD03_VIBMI	Histidine kinase	865
tr|D2YD18|D2YD18_VIBMI	Transcriptional regulator, LysR family	287
tr|D2YD21|D2YD21_VIBMI	Proline--tRNA ligase	88, 554
tr|D2YD23|D2YD23_VIBMI	Phosphoribosylformylglycinamidine synthase	53, 395, 782, 784
tr|D2YD26|D2YD26_VIBMI	Putative p-aminobenzoyl-glutamate transporter	337
tr|D2YD32|D2YD32_VIBMI	Chaperone protein DnaJ	22, 31, 46, 62, 220, 297
tr|D2YD33|D2YD33_VIBMI	Chaperone protein DnaK	23, 86, 105, 120, 165, 267, 298, 303, 413, 494, 526, 527, 563, 576
tr|D2YD34|D2YD34_VIBMI	Protein GrpE	88
tr|D2YD40|D2YD40_VIBMI	SsrA-binding protein	19
tr|D2YD66|D2YD66_VIBMI	NAD(P)-bd_dom domain-containing protein	83
tr|D2YD74|D2YD74_VIBMI	Copper-exporting P-type ATPase A	637
tr|D2YD75|D2YD75_VIBMI	Glutamate--tRNA ligase	419
tr|D2YD81|D2YD81_VIBMI	Uncharacterized protein	42
tr|D2YD84|D2YD84_VIBMI	Chemotaxis protein CheV	169
tr|D2YD98|D2YD98_VIBMI	VOC domain-containing protein	11
tr|D2YDA1|D2YDA1_VIBMI	Sensor histidine kinase	411
tr|D2YDB0|D2YDB0_VIBMI	Uncharacterized protein	241
tr|D2YDB2|D2YDB2_VIBMI	Uncharacterized protein	136
tr|D2YDC8|D2YDC8_VIBMI	Phosphoglucosamine mutase	315
tr|D2YDC9|D2YDC9_VIBMI	Dihydropteroate synthase	189
tr|D2YDD0|D2YDD0_VIBMI	ATP-dependent zinc metalloprotease FtsH	180
tr|D2YDD2|D2YDD2_VIBMI	CRM domain-containing protein	74
tr|D2YDD8|D2YDD8_VIBMI	2-isopropylmalate synthase	124
tr|D2YDE4|D2YDE4_VIBMI	Acetolactate synthase	182, 294
tr|D2YDE5|D2YDE5_VIBMI	Acetolactate synthase 3 small subunit	72
tr|D2YDE6|D2YDE6_VIBMI	D-3-phosphoglycerate dehydrogenase	68, 140, 141
tr|D2YDE7|D2YDE7_VIBMI	Ribose-5-phosphate isomerase A	7
tr|D2YDG6|D2YDG6_VIBMI	Probable lipopolysaccharide assembly protein A	78
tr|D2YDG7|D2YDG7_VIBMI	Integration host factor subunit beta	65
tr|D2YDG8|D2YDG8_VIBMI	30S ribosomal protein S1	150, 155, 158, 272, 279, 347, 370, 449
tr|D2YDH2|D2YDH2_VIBMI	DNA-binding protein HU-beta	64, 70
tr|D2YDH3|D2YDH3_VIBMI	Lon protease	660
tr|D2YDH4|D2YDH4_VIBMI	ATP-dependent Clp protease ATP-binding subunit ClpX	170, 177
tr|D2YDH6|D2YDH6_VIBMI	Trigger factor	127, 162, 205, 267, 342, 361, 366, 414
tr|D2YDI6|D2YDI6_VIBMI	NDP-N-acetyl-D-galactosaminuronic acid dehydrogenase	187, 402
tr|D2YDJ7|D2YDJ7_VIBMI	Pectate_lyase_3 domain-containing protein	70
tr|D2YDK8|D2YDK8_VIBMI	Serine hydroxymethyltransferase	62, 73, 249
tr|D2YDL0|D2YDL0_VIBMI	Lipoyl synthase	250
tr|D2YDM1|D2YDM1_VIBMI	Anticodon_1 domain-containing protein	27
tr|D2YDM9|D2YDM9_VIBMI	Pyruvate kinase	115, 145, 205
tr|D2YDN5|D2YDN5_VIBMI	PTS system, glucose-specific IIBC component	437, 439, 465
tr|D2YDP1|D2YDP1_VIBMI	3-oxoacyl-[acyl-carrier-protein] synthase 2	65
tr|D2YDP4|D2YDP4_VIBMI	Malonyl CoA-acyl carrier protein transacylase	117, 189, 194
tr|D2YDP5|D2YDP5_VIBMI	3-oxoacyl-[acyl-carrier-protein] synthase 3	144, 255
tr|D2YDQ1|D2YDQ1_VIBMI	Ribonuclease E	37, 106, 463, 521, 631, 706
tr|D2YDQ4|D2YDQ4_VIBMI	Aldehyde-alcohol dehydrogenase	228, 281, 311, 888
tr|D2YDR0|D2YDR0_VIBMI	Nucleoid-associated protein	162, 319
tr|D2YDR9|D2YDR9_VIBMI	Glutaredoxin	6
tr|D2YDT4|D2YDT4_VIBMI	Purine-binding chemotaxis protein CheW	131
tr|D2YDU0|D2YDU0_VIBMI	Translation initiation factor IF-3	47, 114
tr|D2YDU1|D2YDU1_VIBMI	Threonine--tRNA ligase	130, 227, 242, 285, 427, 621
tr|D2YDU2|D2YDU2_VIBMI	Aminomethyltransferase	340
tr|D2YDU3|D2YDU3_VIBMI	Transcriptional regulator, HTH_3 family	43
tr|D2YDU5|D2YDU5_VIBMI	Serine hydroxymethyltransferase	263
tr|D2YDU6|D2YDU6_VIBMI	Glycine cleavage system H protein	103, 111
tr|D2YDU7|D2YDU7_VIBMI	Glycine dehydrogenase (decarboxylating)	233
tr|D2YDV8|D2YDV8_VIBMI	Periplasmic alpha-galactoside-binding protein	462
tr|D2YDY1|D2YDY1_VIBMI	Cold shock domain family protein	4, 55
tr|D2YDZ1|D2YDZ1_VIBMI	2-amino-3-ketobutyrate coenzyme A ligase	44, 278
tr|D2YE01|D2YE01_VIBMI	Chemotaxis protein	13, 130
tr|D2YE02|D2YE02_VIBMI	Methyl-accepting chemotaxis sensory transducer	137
tr|D2YE06|D2YE06_VIBMI	Aldo_ket_red domain-containing protein	92
tr|D2YE26|D2YE26_VIBMI	Tyrosine--tRNA ligase	362
tr|D2YE28|D2YE28_VIBMI	Putative RTX protein	956
tr|D2YE40|D2YE40_VIBMI	dITP/XTP pyrophosphatase	139
tr|D2YE49|D2YE49_VIBMI	Tyrosine--tRNA ligase	235, 372
tr|D2YE50|D2YE50_VIBMI	Putative pre-16S rRNA nuclease	47
tr|D2YE52|D2YE52_VIBMI	Glutathione synthetase	252
tr|D2YE53|D2YE53_VIBMI	Ribosomal RNA small subunit methyltransferase E	118
tr|D2YE57|D2YE57_VIBMI	Elongation factor G	187
tr|D2YE58|D2YE58_VIBMI	30S ribosomal protein S7	17, 114, 136
tr|D2YE70|D2YE70_VIBMI	RNA-binding protein Hfq	84
tr|D2YE88|D2YE88_VIBMI	ATP-dependent 6-phosphofructokinase	305
tr|D2YE90|D2YE90_VIBMI	Cell division protein ZapB	8
tr|D2YEA1|D2YEA1_VIBMI	ATP-dependent protease ATPase subunit HslU	118, 232, 341
tr|D2YEA5|D2YEA5_VIBMI	Triosephosphate isomerase	113
tr|D2YEB0|D2YEB0_VIBMI	10 kDa chaperonin	34, 74, 77
tr|D2YEB1|D2YEB1_VIBMI	60 kDa chaperonin	117, 277, 321, 362, 364, 390
tr|D2YEB4|D2YEB4_VIBMI	Elongation factor P	10
tr|D2YEB7|D2YEB7_VIBMI	Succinate dehydrogenase iron-sulfur subunit	142
tr|D2YEB8|D2YEB8_VIBMI	Fumarate reductase flavoprotein subunit	121, 258, 587
tr|D2YEC0|D2YEC0_VIBMI	Rhodanese domain-containing protein	102
tr|D2YEC1|D2YEC1_VIBMI	Protein-export protein SecB	42
tr|D2YEC2|D2YEC2_VIBMI	Glycerol-3-phosphate dehydrogenase [NAD(P)+]	178
tr|D2YEC5|D2YEC5_VIBMI	Phosphoenolpyruvate carboxylase	61, 160, 336, 690, 794
tr|D2YEC8|D2YEC8_VIBMI	Acetylglutamate kinase	12
tr|D2YEE2|D2YEE2_VIBMI	3-dehydroquinate synthase	234
tr|D2YEE8|D2YEE8_VIBMI	Tryptophan--tRNA ligase	111
tr|D2YEF7|D2YEF7_VIBMI	Catabolite gene activator	5, 23, 90, 101, 167
tr|D2YEG7|D2YEG7_VIBMI	Adenylosuccinate synthetase	141, 340, 401
tr|D2YEH0|D2YEH0_VIBMI	Ribonuclease R	140, 295
tr|D2YEH2|D2YEH2_VIBMI	30S ribosomal protein S10	30, 82
tr|D2YEH3|D2YEH3_VIBMI	50S ribosomal protein L3	208
tr|D2YEH5|D2YEH5_VIBMI	50S ribosomal protein L23	26, 49
tr|D2YEH6|D2YEH6_VIBMI	50S ribosomal protein L2	5, 125
tr|D2YEH7|D2YEH7_VIBMI	30S ribosomal protein S19	28, 29
tr|D2YEH8|D2YEH8_VIBMI	50S ribosomal protein L22	48, 83
tr|D2YEH9|D2YEH9_VIBMI	30S ribosomal protein S3	38, 62, 79, 86
tr|D2YEI0|D2YEI0_VIBMI	50S ribosomal protein L16	71, 76
tr|D2YEI2|D2YEI2_VIBMI	30S ribosomal protein S17	69
tr|D2YEI3|D2YEI3_VIBMI	50S ribosomal protein L14	59
tr|D2YEI4|D2YEI4_VIBMI	50S ribosomal protein L24	43
tr|D2YEI5|D2YEI5_VIBMI	50S ribosomal protein L5	3, 47, 69, 145
tr|D2YEI7|D2YEI7_VIBMI	30S ribosomal protein S8	26, 76
tr|D2YEI8|D2YEI8_VIBMI	50S ribosomal protein L6	6, 18, 27, 158
tr|D2YEI9|D2YEI9_VIBMI	50S ribosomal protein L18	63
tr|D2YEJ0|D2YEJ0_VIBMI	30S ribosomal protein S5	15, 53
tr|D2YEJ1|D2YEJ1_VIBMI	50S ribosomal protein L30	5
tr|D2YEJ2|D2YEJ2_VIBMI	50S ribosomal protein L15	58
tr|D2YEJ5|D2YEJ5_VIBMI	30S ribosomal protein S13	78
tr|D2YEJ6|D2YEJ6_VIBMI	30S ribosomal protein S11	80, 87
tr|D2YEJ7|D2YEJ7_VIBMI	30S ribosomal protein S4	183
tr|D2YEJ8|D2YEJ8_VIBMI	DNA-directed RNA polymerase subunit alpha	292, 305
tr|D2YEJ9|D2YEJ9_VIBMI	50S ribosomal protein L17	35
tr|D2YEK1|D2YEK1_VIBMI	Peptidyl-prolyl cis-trans isomerase	5
tr|D2YEK9|D2YEK9_VIBMI	Sulfate adenylyltransferase subunit 2	115, 141
tr|D2YEM4|D2YEM4_VIBMI	Inorganic pyrophosphatase	113, 149
tr|D2YEM5|D2YEM5_VIBMI	Fructose-1,6-bisphosphatase class 1	37
tr|D2YEN6|D2YEN6_VIBMI	Nitrogen regulatory protein	126
tr|D2YEN7|D2YEN7_VIBMI	Sigma-54 modulation protein	91
tr|D2YEN8|D2YEN8_VIBMI	RNA polymerase sigma-54 factor	252
tr|D2YEQ2|D2YEQ2_VIBMI	1-acyl-sn-glycerol-3-phosphate acyltransferase	225
tr|D2YEQ4|D2YEQ4_VIBMI	Aspartate carbamoyltransferase regulatory chain	6, 13, 130
tr|D2YEQ5|D2YEQ5_VIBMI	Aspartate carbamoyltransferase	62, 284
tr|D2YER3|D2YER3_VIBMI	Valine--tRNA ligase	3, 16, 162, 291, 557, 633, 900, 920, 932, 942, 928
tr|D2YES6|D2YES6_VIBMI	Ketol-acid reductoisomerase (NADP(+))	80, 166
tr|D2YES7|D2YES7_VIBMI	Uncharacterized protein	32, 65, 72
tr|D2YES8|D2YES8_VIBMI	Multidrug resistance protein, putative	497
tr|D2YET4|D2YET4_VIBMI	Peptide ABC transporter, periplasmic peptide-binding protein	388
tr|D2YET9|D2YET9_VIBMI	Glutathione-disulfide reductase	50, 330
tr|D2YEU0|D2YEU0_VIBMI	Ribosomal RNA large subunit methyltransferase J	57
tr|D2YEU1|D2YEU1_VIBMI	Oligopeptidase A	157, 259, 407
tr|D2YEU2|D2YEU2_VIBMI	DNA helicase	501
tr|D2YEV8|D2YEV8_VIBMI	Uncharacterized protein	234
tr|D2YEV9|D2YEV9_VIBMI	Ribonuclease PH	15
tr|D2YEW0|D2YEW0_VIBMI	Orotate phosphoribosyltransferase	115
tr|D2YEW7|D2YEW7_VIBMI	50S ribosomal protein L28	10
tr|D2YEW8|D2YEW8_VIBMI	50S ribosomal protein L33	33, 50
tr|D2YEY2|D2YEY2_VIBMI	ADP-heptose--LPS heptosyltransferase II	339
tr|D2YEY6|D2YEY6_VIBMI	ADP-L-glycero-D-manno-heptose-6-epimerase	46
tr|D2YEZ6|D2YEZ6_VIBMI	Uncharacterized protein	50, 88
tr|D2YF03|D2YF03_VIBMI	UPF0227 protein	114, 162
tr|D2YF04|D2YF04_VIBMI	NADH dehydrogenase, FAD-containing subunit	249
tr|D2YF12|D2YF12_VIBMI	NAD(P) transhydrogenase subunit beta	300
tr|D2YF13|D2YF13_VIBMI	NAD(P) transhydrogenase subunit alpha	342
tr|D2YF14|D2YF14_VIBMI	Uncharacterized protein	77
tr|D2YF46|D2YF46_VIBMI	Sulfite reductase [NADPH] hemoprotein beta-component	325, 330
tr|D2YF47|D2YF47_VIBMI	Sulfite reductase [NADPH] flavoprotein alpha-component	365, 542
tr|D2YF51|D2YF51_VIBMI	tRNA-dihydrouridine(20/20a) synthase	144
tr|D2YF52|D2YF52_VIBMI	CheX domain-containing protein	16
tr|D2YF53|D2YF53_VIBMI	Glucose-6-phosphate isomerase	447
tr|D2YF58|D2YF58_VIBMI	50S ribosomal protein L9	109, 112
tr|D2YF59|D2YF59_VIBMI	30S ribosomal protein S18	50
tr|D2YF61|D2YF61_VIBMI	30S ribosomal protein S6	35
tr|D2YF67|D2YF67_VIBMI	Phosphatidylserine synthase	418
tr|D2YF81|D2YF81_VIBMI	PTS system, fructose-specific IIBC component	122, 208
tr|D2YF83|D2YF83_VIBMI	PTS system, fructose-specific IIA/FPR component	191
tr|D2YF89|D2YF89_VIBMI	Guanylate kinase	170
tr|D2YF90|D2YF90_VIBMI	DNA-directed RNA polymerase subunit omega	12
tr|D2YF91|D2YF91_VIBMI	Guanosine-3',5'-bis(Diphosphate) 3'-pyrophosphohydrolase	154
tr|D2YFA2|D2YFA2_VIBMI	Transcription elongation factor GreB	52
tr|D2YFB8|D2YFB8_VIBMI	Phosphoglycerate kinase	27, 119, 120, 127
tr|D2YFB9|D2YFB9_VIBMI	Fructose-bisphosphate aldolase	103, 274, 353, 354
tr|D2YFC0|D2YFC0_VIBMI	Uncharacterized protein	206
tr|D2YFC2|D2YFC2_VIBMI	Probable chromosome-partitioning protein parB	229
tr|D2YFC3|D2YFC3_VIBMI	ParA family protein	201
tr|D2YFC5|D2YFC5_VIBMI	tRNA uridine 5-carboxymethylaminomethyl modification enzyme MnmG	20, 314
tr|D2YFD0|D2YFD0_VIBMI	tRNA modification GTPase MnmE	293
tr|D2YFD7|D2YFD7_VIBMI	Chromosomal replication initiator protein DnaA	397
tr|D2YFD8|D2YFD8_VIBMI	Beta sliding clamp	277
tr|D2YFE0|D2YFE0_VIBMI	DNA gyrase subunit B	332, 347, 357, 456, 624
tr|D2YFE4|D2YFE4_VIBMI	Glycine--tRNA ligase beta subunit	111, 582
tr|D2YFE5|D2YFE5_VIBMI	Glycine--tRNA ligase alpha subunit	263
tr|D2YFF2|D2YFF2_VIBMI	Dihydroxy-acid dehydratase	154
tr|D2YFF3|D2YFF3_VIBMI	Branched-chain-amino-acid aminotransferase	277
tr|D2YFG6|D2YFG6_VIBMI	Potassium transporter peripheral membrane component	403
tr|D2YFG9|D2YFG9_VIBMI	Peptide deformylase	156, 158
tr|D2YFH4|D2YFH4_VIBMI	N5-carboxyaminoimidazole ribonucleotide synthase	88
tr|D2YFI3|D2YFI3_VIBMI	Ribosome-binding ATPase YchF	313
tr|D2YFI5|D2YFI5_VIBMI	Ribose-phosphate pyrophosphokinase	191
tr|D2YFI9|D2YFI9_VIBMI	Peptide chain release factor 1	85
tr|D2YFJ9|D2YFJ9_VIBMI	Uncharacterized protein	141
tr|D2YFK4|D2YFK4_VIBMI	Methyl-accepting chemotaxis protein	540
tr|D2YFK7|D2YFK7_VIBMI	4-hydroxy-tetrahydrodipicolinate synthase	161
tr|D2YFK9|D2YFK9_VIBMI	Uncharacterized protein	69
tr|D2YFL1|D2YFL1_VIBMI	Succinyl-diaminopimelate desuccinylase	270
tr|D2YFL7|D2YFL7_VIBMI	Uncharacterized protein	82, 85, 152, 156
tr|D2YFP5|D2YFP5_VIBMI	50S ribosomal protein L3 glutamine methyltransferase	239
tr|D2YFQ2|D2YFQ2_VIBMI	3-oxoacyl-[acyl-carrier-protein] synthase 1	40, 53, 215
tr|D2YFQ5|D2YFQ5_VIBMI	Ferric uptake regulation protein	9, 14
tr|D2YFR0|D2YFR0_VIBMI	Flavodoxin	24
tr|D2YFR6|D2YFR6_VIBMI	Uncharacterized protein	124
tr|D2YFR8|D2YFR8_VIBMI	Citrate synthase	105, 284, 356
tr|D2YFS1|D2YFS1_VIBMI	Succinate dehydrogenase flavoprotein subunit	90, 312, 488
tr|D2YFS3|D2YFS3_VIBMI	2-oxoglutarate dehydrogenase, E1 component	200
tr|D2YFS4|D2YFS4_VIBMI	Dihydrolipoyllysine-residue succinyltransferase component of 2-oxoglutarate dehydrogenase complex	99, 225
tr|D2YFS6|D2YFS6_VIBMI	Succinate--CoA ligase [ADP-forming] subunit alpha	7
tr|D2YFS8|D2YFS8_VIBMI	Zinc import ATP-binding protein ZnuC	77
tr|D2YFU4|D2YFU4_VIBMI	Fatty acid oxidation complex subunit alpha	575
tr|D2YFU6|D2YFU6_VIBMI	Transcriptional regulator, LysR family	138
tr|D2YFU9|D2YFU9_VIBMI	Adenine phosphoribosyltransferase	88
tr|D2YFV0|D2YFV0_VIBMI	DNA polymerase III subunit gamma/tau	114
tr|D2YFV1|D2YFV1_VIBMI	Nucleoid-associated protein VMB_23980	89
tr|D2YFV6|D2YFV6_VIBMI	SohB protein, peptidase U7 family	237
tr|D2YFY6|D2YFY6_VIBMI	Glyceraldehyde-3-phosphate dehydrogenase	98, 224, 304
tr|D2YG08|D2YG08_VIBMI	Sensory box sensor histidine kinase	144
tr|D2YG17|D2YG17_VIBMI	Oligopeptide transporter ATP-binding component	139
tr|D2YG20|D2YG20_VIBMI	Phosphate acetyltransferase	64
tr|D2YG21|D2YG21_VIBMI	Acetate kinase	292
tr|D2YG32|D2YG32_VIBMI	Serine--tRNA ligase	5, 17, 356
tr|D2YG37|D2YG37_VIBMI	ATP-dependent dethiobiotin synthetase BioD	200, 211
tr|D2YG47|D2YG47_VIBMI	Adenylosuccinate lyase	367, 401, 405
tr|D2YG49|D2YG49_VIBMI	tRNA-specific 2-thiouridylase MnmA	11, 109, 182
tr|D2YG50|D2YG50_VIBMI	Inosine-guanosine kinase	29
tr|D2YG51|D2YG51_VIBMI	DNA-binding protein	97, 108
tr|D2YG53|D2YG53_VIBMI	ATP phosphoribosyltransferase	25
tr|D2YG62|D2YG62_VIBMI	Isocitrate dehydrogenase [NADP]	210, 231, 371, 502
tr|D2YG67|D2YG67_VIBMI	Glutaredoxin	25
tr|D2YG69|D2YG69_VIBMI	Uncharacterized protein	104
tr|D2YG71|D2YG71_VIBMI	Glutamate decarboxylase, putative	245
tr|D2YG74|D2YG74_VIBMI	HDOD domain-containing protein	296
tr|D2YG79|D2YG79_VIBMI	Sensor histidine kinase	276, 315
tr|D2YG88|D2YG88_VIBMI	Aspartate--tRNA ligase	283
tr|D2YG98|D2YG98_VIBMI	YrdC-like domain-containing protein	115
tr|D2YG99|D2YG99_VIBMI	Pseudouridine synthase	249
tr|D2YGB6|D2YGB6_VIBMI	FAD-binding PCMH-type domain-containing protein	924
tr|D2YGC1|D2YGC1_VIBMI	Urocanate hydratase	544
tr|D2YGD2|D2YGD2_VIBMI	UvrABC system protein C	228
tr|D2YGF2|D2YGF2_VIBMI	Uncharacterized protein	173
tr|D2YGI7|D2YGI7_VIBMI	YcgL domain-containing protein	68
tr|D2YGJ0|D2YGJ0_VIBMI	Cell division topological specificity factor	11
tr|D2YGJ9|D2YGJ9_VIBMI	2-succinylbenzoate--CoA ligase	271
tr|D2YGK1|D2YGK1_VIBMI	1,4-dihydroxy-2-naphthoyl-CoA synthase	287
tr|D2YGK6|D2YGK6_VIBMI	Deoxyguanosinetriphosphate triphosphohydrolase-like protein	18, 401
tr|D2YGK9|D2YGK9_VIBMI	Peptidase, putative	558
tr|D2YGM4|D2YGM4_VIBMI	Glyceraldehyde-3-phosphate dehydrogenase	115, 192, 257, 304
tr|D2YGM8|D2YGM8_VIBMI	Methionine--tRNA ligase	647, 650
tr|D2YGN0|D2YGN0_VIBMI	Uncharacterized protein	31
tr|D2YGN8|D2YGN8_VIBMI	5-carboxymethyl-2-hydroxymuconate semialdehyde dehydrogenase	322
tr|D2YGP3|D2YGP3_VIBMI	TRAP-type C4-dicarboxylate transport system, periplasmic component	163
tr|D2YGP8|D2YGP8_VIBMI	Fumarate and nitrate reduction regulatory protein	255
tr|D2YGS6|D2YGS6_VIBMI	Transcriptional regulator AsnC	7
tr|D2YGT2|D2YGT2_VIBMI	Ferritin	96
tr|D2YGT7|D2YGT7_VIBMI	Uncharacterized protein	477
tr|D2YGT8|D2YGT8_VIBMI	Ubiquinone/menaquinone biosynthesis C-methyltransferase UbiE	97
tr|D2YGU2|D2YGU2_VIBMI	Sec-independent protein translocase protein TatB	55
tr|D2YGU6|D2YGU6_VIBMI	LexA repressor	142, 163
tr|D2YGV4|D2YGV4_VIBMI	Delta-aminolevulinic acid dehydratase	52
tr|D2YGV7|D2YGV7_VIBMI	Probable GTP-binding protein EngB	106, 150, 152
tr|D2YGW3|D2YGW3_VIBMI	HemY protein	101
tr|D2YGW6|D2YGW6_VIBMI	Porphobilinogen deaminase	146
tr|D2YGW7|D2YGW7_VIBMI	Adenylate cyclase	334
tr|D2YGW9|D2YGW9_VIBMI	Elongation factor TU	147, 158, 162, 204
tr|D2YH24|D2YH24_VIBMI	PPC domain-containing protein	16
tr|D2YH27|D2YH27_VIBMI	Putative glutathione S-transferase	81
tr|D2YH34|D2YH34_VIBMI	Chemotaxis protein CheA	211, 362
tr|D2YH36|D2YH36_VIBMI	Chemotaxis protein CheY	106
tr|D2YH42|D2YH42_VIBMI	Peptidase, insulinase family	266
tr|D2YH44|D2YH44_VIBMI	Arginine--tRNA ligase	327
tr|D2YH52|D2YH52_VIBMI	Pyridoxine 5'-phosphate synthase	173
tr|D2YH55|D2YH55_VIBMI	Ribonuclease 3	61
tr|D2YH61|D2YH61_VIBMI	RNA polymerase sigma-E factor	126
tr|D2YH64|D2YH64_VIBMI	Uncharacterized protein	7
tr|D2YH71|D2YH71_VIBMI	3-hydroxydecanoyl-[acyl-carrier-protein] dehydratase	42, 113, 123, 159, 162
tr|D2YH73|D2YH73_VIBMI	ABC transporter, ATP-binding protein	375
tr|D2YH74|D2YH74_VIBMI	Ribosomal RNA large subunit methyltransferase K/L	122, 170, 248, 363, 458
tr|D2YH77|D2YH77_VIBMI	NAD-specific glutamate dehydrogenase	242, 716, 1378
tr|D2YH78|D2YH78_VIBMI	Aminopeptidase N	512, 849
tr|D2YH81|D2YH81_VIBMI	RNA chaperone ProQ	6, 148
tr|D2YH93|D2YH93_VIBMI	Transaldolase	66, 87
tr|D2YHA9|D2YHA9_VIBMI	Lipoprotein-releasing system ATP-binding protein LolD	32, 122
tr|D2YHC2|D2YHC2_VIBMI	AAA_PrkA domain-containing protein	315, 394, 539, 542, 550, 628
tr|D2YHC5|D2YHC5_VIBMI	Pyruvate formate-lyase-activating enzyme	58
tr|D2YHC6|D2YHC6_VIBMI	Methyl-accepting chemotaxis protein mcpA	310
tr|D2YHC8|D2YHC8_VIBMI	Formate acetyltransferase	84, 134, 163, 262
tr|D2YHD4|D2YHD4_VIBMI	Exodeoxyribonuclease III	36, 78, 89
tr|D2YHE5|D2YHE5_VIBMI	Cysteine--tRNA ligase	73, 76
tr|D2YHE6|D2YHE6_VIBMI	Crossover junction endodeoxyribonuclease RuvC	80
tr|D2YHE9|D2YHE9_VIBMI	Cytochrome d ubiquinol oxidase, subunit I	518
tr|D2YHF0|D2YHF0_VIBMI	Cytochrome d ubiquinol oxidase, subunit II	368
tr|D2YHG3|D2YHG3_VIBMI	Phosphotransferase system fructose-specific component IIB	274
tr|D2YHG6|D2YHG6_VIBMI	PTS system, fructose-specific IIB component	29
tr|D2YHH5|D2YHH5_VIBMI	PTS system, fructose-specific IIBC component	396, 439, 451
tr|D2YHH9|D2YHH9_VIBMI	UPF0065 protein in tcbD-tcbE intergenic region	272, 273
tr|D2YHJ2|D2YHJ2_VIBMI	DNA topoisomerase 4 subunit A	437, 450, 451, 476, 684
tr|D2YHJ9|D2YHJ9_VIBMI	Bifunctional protein HldE	436
tr|D2YHK2|D2YHK2_VIBMI	Hemolysin secretion protein	115, 131, 223
tr|D2YHK5|D2YHK5_VIBMI	Uncharacterized protein	67
tr|D2YHL3|D2YHL3_VIBMI	Pyridoxamine kinase	2
tr|D2YHL4|D2YHL4_VIBMI	Enolase	82, 257, 263, 326, 427
tr|D2YHL5|D2YHL5_VIBMI	CTP synthase	272, 339, 483, 528
tr|D2YHL7|D2YHL7_VIBMI	GTP pyrophosphokinase	211, 215, 284
tr|D2YHL9|D2YHL9_VIBMI	23S rRNA (Uracil-5-)-methyltransferase RumA	15
tr|D2YHM6|D2YHM6_VIBMI	GFO_IDH_MocA domain-containing protein	255
tr|D2YHP5|D2YHP5_VIBMI	Recombination-associated protein RdgC	99
tr|D2YHP9|D2YHP9_VIBMI	Exopolyphosphatase	405
tr|D2YHQ4|D2YHQ4_VIBMI	Phosphate-specific transport system accessory protein PhoU	233
tr|D2YHQ5|D2YHQ5_VIBMI	PPK2 domain-containing protein	56, 164
tr|D2YHQ6|D2YHQ6_VIBMI	Copper homeostasis protein CutC	156
tr|D2YHR3|D2YHR3_VIBMI	S-adenosylmethionine:tRNA ribosyltransferase-isomerase	72, 270
tr|D2YHR4|D2YHR4_VIBMI	Queuine tRNA-ribosyltransferase	310
tr|D2YHR6|D2YHR6_VIBMI	Protein translocase subunit SecD	360
tr|D2YHS1|D2YHS1_VIBMI	Pyruvate kinase	48, 204, 230, 348, 369, 389, 411, 473
tr|D2YHS3|D2YHS3_VIBMI	Glutamine--fructose-6-phosphate aminotransferase [isomerizing]	41, 238
tr|D2YHS4|D2YHS4_VIBMI	Arabinogalactan endo-beta-1,4-galactanase	3
tr|D2YHT3|D2YHT3_VIBMI	Transcriptional activator of LysR family	160
tr|D2YHU5|D2YHU5_VIBMI	UvrABC system protein A	615
tr|D2YHU6|D2YHU6_VIBMI	UTP--glucose-1-phosphate uridylyltransferase	235, 283
tr|D2YHW7|D2YHW7_VIBMI	Cell shape-determining protein MreB	105
tr|D2YHX1|D2YHX1_VIBMI	Cytoplasmic axial filament protein	109, 264
tr|D2YHZ0|D2YHZ0_VIBMI	Universal stress protein	114
tr|D2YHZ3|D2YHZ3_VIBMI	Arginine repressor	6, 34
tr|D2YHZ4|D2YHZ4_VIBMI	Malate dehydrogenase	133
tr|D2YI00|D2YI00_VIBMI	ThrE domain-containing protein	103
tr|D2YI09|D2YI09_VIBMI	Co-chaperone protein DjlA	101
tr|D2YI17|D2YI17_VIBMI	PhoH family protein	216, 324
tr|D2YI20|D2YI20_VIBMI	Glucose-specific PTS system enzyme IIA component	18
tr|D2YI21|D2YI21_VIBMI	Phosphoenolpyruvate-protein phosphotransferase	240, 497
tr|D2YI23|D2YI23_VIBMI	Cysteine synthase	118
tr|D2YI25|D2YI25_VIBMI	Cell division protein ZipA	34, 38
tr|D2YI26|D2YI26_VIBMI	DNA ligase	648
tr|D2YI39|D2YI39_VIBMI	Chaperone protein HtpG	255, 459, 587
tr|D2YI40|D2YI40_VIBMI	Adenylate kinase	47, 184
tr|D2YI44|D2YI44_VIBMI	Asparagine synthetase B, glutamine-hydrolyzing	26, 472
tr|D2YI48|D2YI48_VIBMI	PTS system, N-acetylglucosamine-specific IIABC component	478, 521
tr|D2YI49|D2YI49_VIBMI	Glutamine--tRNA ligase	18, 73, 83, 401
tr|D2YI52|D2YI52_VIBMI	tRNA pseudouridine synthase A	32
tr|D2YI53|D2YI53_VIBMI	Acetyl-coenzyme A carboxylase carboxyl transferase subunit beta	84, 86
tr|D2YI57|D2YI57_VIBMI	Amidophosphoribosyltransferase	58, 117
tr|D2YI59|D2YI59_VIBMI	Ribonuclease T	11
tr|D2YI63|D2YI63_VIBMI	Endonuclease III	91, 99, 162
tr|D2YI67|D2YI67_VIBMI	Ion-translocating oxidoreductase complex subunit C	157
tr|D2YI81|D2YI81_VIBMI	LuxO repressor protein	274, 292
tr|D2YIB7|D2YIB7_VIBMI	Inositol-1-monophosphatase	28
tr|D2YIC0|D2YIC0_VIBMI	Cysteine desulfurase IscS	379
tr|D2YIC4|D2YIC4_VIBMI	Chaperone protein HscA homolog	112
tr|D2YIC7|D2YIC7_VIBMI	Peptidase B	116, 403
tr|D2YIC8|D2YIC8_VIBMI	Nucleoside diphosphate kinase	29
tr|D2YID1|D2YID1_VIBMI	4-hydroxy-3-methylbut-2-en-1-yl diphosphate synthase (flavodoxin)	55, 145, 365
tr|D2YID2|D2YID2_VIBMI	Histidine--tRNA ligase	119
tr|D2YID8|D2YID8_VIBMI	Inosine-5'-monophosphate dehydrogenase	177, 411, 468
tr|D2YID9|D2YID9_VIBMI	GMP synthase [glutamine-hydrolyzing]	373
tr|D2YIF5|D2YIF5_VIBMI	Probable oxaloacetate decarboxylase gamma chain	88, 89
tr|D2YIG6|D2YIG6_VIBMI	Amino_oxidase domain-containing protein	8, 487
tr|D2YIJ0|D2YIJ0_VIBMI	Stringent starvation protein A	181
tr|D2YIJ7|D2YIJ7_VIBMI	HTH-type transcriptional regulator luxR	7
tr|D2YIJ9|D2YIJ9_VIBMI	Carbonic anhydrase	13
tr|D2YIK6|D2YIK6_VIBMI	Poly(A) polymerase I	40, 67
tr|D2YIL0|D2YIL0_VIBMI	ATP-dependent helicase HrpB	610
tr|D2YIL3|D2YIL3_VIBMI	Aconitate hydratase B	216, 367, 722, 726
tr|D2YIN0|D2YIN0_VIBMI	Histidine kinase	554
tr|D2YIP1|D2YIP1_VIBMI	ThiF domain-containing protein	136, 262
tr|D2YIQ3|D2YIQ3_VIBMI	Ribosomal RNA large subunit methyltransferase G	155
tr|D2YIQ5|D2YIQ5_VIBMI	Na(+)-translocating NADH-quinone reductase subunit A	466
tr|D2YIR0|D2YIR0_VIBMI	Na(+)-translocating NADH-quinone reductase subunit F	100, 131, 187, 297
tr|D2YIR8|D2YIR8_VIBMI	Probable alpha-L-glutamate ligase	23
tr|D2YIS0|D2YIS0_VIBMI	Aminoacyl-histidine dipeptidase	478
tr|D2YIS1|D2YIS1_VIBMI	Uncharacterized protein	271
tr|D2YIS6|D2YIS6_VIBMI	Gamma-glutamyl phosphate reductase	87
tr|D2YIT0|D2YIT0_VIBMI	3,4-dihydroxy-2-butanone 4-phosphate synthase	213
tr|D2YIT5|D2YIT5_VIBMI	UPF0325 protein	110
tr|D2YIT7|D2YIT7_VIBMI	Methionine aminopeptidase	165, 168, 172
tr|D2YIT8|D2YIT8_VIBMI	30S ribosomal protein S2	37, 85, 154, 157, 172, 261
tr|D2YIT9|D2YIT9_VIBMI	Elongation factor Ts	23, 211
tr|D2YIU0|D2YIU0_VIBMI	Uridylate kinase	68, 195, 212
tr|D2YIU1|D2YIU1_VIBMI	Ribosome-recycling factor	3, 9, 65, 103, 134, 168
tr|D2YIU8|D2YIU8_VIBMI	UDP-3-O-acylglucosamine N-acyltransferase	298, 328
tr|D2YIV3|D2YIV3_VIBMI	DNA polymerase III subunit alpha	667
tr|D2YIV4|D2YIV4_VIBMI	Acetyl-coenzyme A carboxylase carboxyl transferase subunit alpha	38, 45, 183, 280
tr|D2YIV7|D2YIV7_VIBMI	Nitrogen regulatory protein P-II	85
tr|D2YIX0|D2YIX0_VIBMI	Uracil phosphoribosyltransferase	12, 149
tr|D2YIX1|D2YIX1_VIBMI	Pseudouridine synthase	26, 96, 133
tr|D2YJ09|D2YJ09_VIBMI	Phage shock protein A	124
tr|D2YJ18|D2YJ18_VIBMI	Putative manganese-dependent inorganic pyrophosphatase	202
tr|D2YJ24|D2YJ24_VIBMI	NapE protein	12
tr|D2YJ40|D2YJ40_VIBMI	Uncharacterized protein	420
tr|D2YJ41|D2YJ41_VIBMI	UPF0313 protein	360
tr|D2YJ44|D2YJ44_VIBMI	Chromosome partition protein MukB	349, 1102
tr|D2YJ51|D2YJ51_VIBMI	HTH-type transcriptional repressor PurR	55, 311
tr|D2YJ57|D2YJ57_VIBMI	Glucose-1-phosphate adenylyltransferase	177, 360
tr|D2YJ58|D2YJ58_VIBMI	DNA topoisomerase 1	67, 140, 278, 461, 491, 727, 733, 743, 807
tr|D2YJ63|D2YJ63_VIBMI	Translation initiation factor IF-1	52
tr|D2YJ64|D2YJ64_VIBMI	Enoyl-[acyl-carrier-protein] reductase [NADH]	257
tr|D2YJ65|D2YJ65_VIBMI	Oxidoreductase, acyl-CoA dehydrogenase family	692
tr|D2YJB9|D2YJB9_VIBMI	ATP-dependent helicase HrpA	801
tr|D2YJC4|D2YJC4_VIBMI	DUF2760 domain-containing protein	40, 54
tr|D2YJE9|D2YJE9_VIBMI	Response regulator	257, 267
tr|D2YJF4|D2YJF4_VIBMI	Di-and tripeptidase	315
tr|D2YJI9|D2YJI9_VIBMI	Fumarate hydratase class I	96, 183, 424, 432, 492
tr|D2YJJ6|D2YJJ6_VIBMI	Asparagine--tRNA ligase	124, 362
tr|D2YJK0|D2YJK0_VIBMI	Aminotransferase	37, 38, 131
tr|D2YJL2|D2YJL2_VIBMI	6-phosphogluconate dehydrogenase, decarboxylating	301
tr|D2YJN3|D2YJN3_VIBMI	PlsC domain-containing protein	148
tr|D2YJP8|D2YJP8_VIBMI	Uncharacterized protein	69
tr|D2YJR3|D2YJR3_VIBMI	Galactokinase	264
