# Supplementary material for: A Comprehensive Analysis of the Lysine Acetylome in the Aquatic Animals Pathogenic Bacterium Vibrio mimicus
Source: Front Microbiol. 2022 Feb 17;13:816968. doi: 10.3389/fmicb.2022.816968 (PMC8891801; doi:10.3389/fmicb.2022.816968)
Supplement: Supplementary Table 2 — The identified peptides in V. mimicus. [file Table_2.XLSX]

## Sheet: Sheet1
Proteins	Fasta headers	Sequence window	Acetyl (K) Probabilities
tr|D2Y907|D2Y907_VIBMI	tr|D2Y907|D2Y907_VIBMI Uncharacterized protein OS=Vibrio mimicus VM603 OX=671074 GN=VMB_00040 PE=4 SV=1	HSFWLWTCVCVMHLRKITFKQMCLKSHC___	K(ac)ITFKQMCLK
tr|D2Y914|D2Y914_VIBMI	tr|D2Y914|D2Y914_VIBMI Phosphoglucomutase OS=Vibrio mimicus VM603 OX=671074 GN=VMB_00110 PE=3 SV=1	QRSIALAPNSPPVGDKLRATPPTEIAGRKVL	SIALAPNSPPVGDK(ac)LR
tr|D2Y920|D2Y920_VIBMI	tr|D2Y920|D2Y920_VIBMI Transcription termination factor Rho OS=Vibrio mimicus VM603 OX=671074 GN=rho PE=3 SV=1	QIRRFNLRTGDSIAGKIRPPKEGERYFALLK	TGDSIAGK(ac)IRPPK
tr|D2Y921|D2Y921_VIBMI	tr|D2Y921|D2Y921_VIBMI Thioredoxin OS=Vibrio mimicus VM603 OX=671074 GN=trxA PE=3 SV=1	IPTLLLFKDGSVVATKVGALSKTQLKEFLDA	DGSVVATK(ac)VGALSK
tr|D2Y921|D2Y921_VIBMI	tr|D2Y921|D2Y921_VIBMI Thioredoxin OS=Vibrio mimicus VM603 OX=671074 GN=trxA PE=3 SV=1	LDEVADEYAGKLTIGKLNIDHNAGTPPKFGI	LTIGK(ac)LNIDHNAGTPPK
tr|D2Y922|D2Y922_VIBMI	tr|D2Y922|D2Y922_VIBMI ATP-dependent RNA helicase RhlB OS=Vibrio mimicus VM603 OX=671074 GN=rhlB PE=3 SV=1	FADFGLHPQVIDGLEKKGFIYCTPIQALALP	FADFGLHPQVIDGLEK(ac)K
tr|D2Y922|D2Y922_VIBMI	tr|D2Y922|D2Y922_VIBMI ATP-dependent RNA helicase RhlB OS=Vibrio mimicus VM603 OX=671074 GN=rhlB PE=3 SV=1	VDILIGTTGRIIDFYKQRVFNLNHIQAVVLD	IIDFYK(ac)QR
tr|D2Y930|D2Y930_VIBMI	tr|D2Y930|D2Y930_VIBMI Biotin carboxylase OS=Vibrio mimicus VM603 OX=671074 GN=accC PE=4 SV=1	GGRGMRVVRNEAELTKSIQMTRAEAKAAFNN	NEAELTK(ac)SIQMTR
tr|D2Y930|D2Y930_VIBMI	tr|D2Y930|D2Y930_VIBMI Biotin carboxylase OS=Vibrio mimicus VM603 OX=671074 GN=accC PE=4 SV=1	RIAAGQPLSFKQEDIKIRGHAIECRINAEDP	QEDIK(ac)IR
tr|D2Y930|D2Y930_VIBMI	tr|D2Y930|D2Y930_VIBMI Biotin carboxylase OS=Vibrio mimicus VM603 OX=671074 GN=accC PE=4 SV=1	TIRLMGDKVSAINAMKKAGVPCVPGSDGPLD	VSAINAMK(ac)K
tr|D2Y931|D2Y931_VIBMI	tr|D2Y931|D2Y931_VIBMI Protein-L-isoaspartate O-methyltransferase OS=Vibrio mimicus VM603 OX=671074 GN=pcm PE=3 SV=1	HVFTVERIKTLQWDAKRRLKQLDIYNVSTKH	TLQWDAK(ac)R
tr|D2Y936|D2Y936_VIBMI	tr|D2Y936|D2Y936_VIBMI Thiosulfate ABC transporter, periplasmic thiosulfate-binding protein OS=Vibrio mimicus VM603 OX=671074 GN=VMB_00540 PE=4 SV=1	FAEHWQQKTGKTVEIKQSHAGSSAQARSILQ	TVEIK(ac)QSHAGSSAQAR
tr|D2Y942|D2Y942_VIBMI	tr|D2Y942|D2Y942_VIBMI Translational regulator CsrA OS=Vibrio mimicus VM603 OX=671074 GN=csrA PE=3 SV=1	VSVHREEIYMRIQAEKGNGGVASGNY_____	IQAEK(ac)GNGGVASGNY
tr|D2Y948|D2Y948_VIBMI	tr|D2Y948|D2Y948_VIBMI Protease, insulinase family/protease, insulinase family OS=Vibrio mimicus VM603 OX=671074 GN=VMB_00690 PE=4 SV=1	QTFFDNPDRIESQLEKIRAVTPQSVQQVFTR	IESQLEK(ac)IR
tr|D2Y949|D2Y949_VIBMI	tr|D2Y949|D2Y949_VIBMI Protein RecA OS=Vibrio mimicus VM603 OX=671074 GN=recA PE=3 SV=1	GQGFNREGELIDLGVKHKMVEKSGAWYSYNG	EGELIDLGVK(ac)HK
tr|D2Y949|D2Y949_VIBMI	tr|D2Y949|D2Y949_VIBMI Protein RecA OS=Vibrio mimicus VM603 OX=671074 GN=recA PE=3 SV=1	KMVEKSGAWYSYNGDKIGQGKANACKYLKEN	SGAWYSYNGDK(ac)IGQGK
tr|D2Y949|D2Y949_VIBMI	tr|D2Y949|D2Y949_VIBMI Protein RecA OS=Vibrio mimicus VM603 OX=671074 GN=recA PE=3 SV=1	FYASVRLDIRRTGAIKEGEEVVGNETRIKVV	TGAIK(ac)EGEEVVGNETR
tr|D2Y951|D2Y951_VIBMI	tr|D2Y951|D2Y951_VIBMI Alanine--tRNA ligase OS=Vibrio mimicus VM603 OX=671074 GN=alaS PE=3 SV=1	DAKVVEMAAKAKLLEKEIQQLKDKLAAKESA	LLEK(ac)EIQQLK
tr|D2Y951|D2Y951_VIBMI	tr|D2Y951|D2Y951_VIBMI Alanine--tRNA ligase OS=Vibrio mimicus VM603 OX=671074 GN=alaS PE=3 SV=1	AQQAQHDAKVVEMAAKAKLLEKEIQQLKDKL	VVEMAAK(ac)AK
tr|D2Y953|D2Y953_VIBMI	tr|D2Y953|D2Y953_VIBMI S-ribosylhomocysteine lyase OS=Vibrio mimicus VM603 OX=671074 GN=luxS PE=3 SV=1	RNDDLALPESMLNELKVH_____________	NDDLALPESMLNELK(ac)VH
tr|D2Y954|D2Y954_VIBMI	tr|D2Y954|D2Y954_VIBMI Hemolysin, putative OS=Vibrio mimicus VM603 OX=671074 GN=VMB_00720 PE=4 SV=1	IPRNEITGININDDWKSITRQLAHSPHGRVV	NEITGININDDWK(ac)SITR
tr|D2Y954|D2Y954_VIBMI	tr|D2Y954|D2Y954_VIBMI Hemolysin, putative OS=Vibrio mimicus VM603 OX=671074 GN=VMB_00720 PE=4 SV=1	EEIPASHLSVKVAQHKMEILELEENRIKLVK	VAQHK(ac)MEILELEENRIK
tr|D2Y956|D2Y956_VIBMI	tr|D2Y956|D2Y956_VIBMI Signal recognition particle protein OS=Vibrio mimicus VM603 OX=671074 GN=ffh PE=3 SV=1	RHITGKPIKFLGVGEKTDALEPFHPDRIASR	FLGVGEK(ac)TDALEPFHPDR
tr|D2Y956|D2Y956_VIBMI	tr|D2Y956|D2Y956_VIBMI Signal recognition particle protein OS=Vibrio mimicus VM603 OX=671074 GN=ffh PE=3 SV=1	VLSLIEDLQRNVDQEKAEKLAKKFKEKKGFD	NVDQEK(ac)AEK
tr|D2Y956|D2Y956_VIBMI	tr|D2Y956|D2Y956_VIBMI Signal recognition particle protein OS=Vibrio mimicus VM603 OX=671074 GN=ffh PE=3 SV=1	GVEVSKSLTPGQEFIKIVRQQLEAVMGESNE	SLTPGQEFIK(ac)IVR
tr|D2Y960|D2Y960_VIBMI	tr|D2Y960|D2Y960_VIBMI 50S ribosomal protein L19 OS=Vibrio mimicus VM603 OX=671074 GN=rplS PE=3 SV=1	KLYYLRDLSGKAARIKEKLAKK_________	IK(ac)EKLAK
tr|D2Y960|D2Y960_VIBMI	tr|D2Y960|D2Y960_VIBMI 50S ribosomal protein L19 OS=Vibrio mimicus VM603 OX=671074 GN=rplS PE=3 SV=1	RTFQTHSPVVDSIEVKRRGAVRRAKLYYLRD	TFQTHSPVVDSIEVK(ac)RR
tr|D2Y962|D2Y962_VIBMI	tr|D2Y962|D2Y962_VIBMI Periplasmic serine endoprotease DegP-like OS=Vibrio mimicus VM603 OX=671074 GN=htrA PE=3 SV=1	LQKDDIIIGVNRKRVKNLAELRAIMEKTPNI	VK(ac)NLAELR
tr|D2Y978|D2Y978_VIBMI	tr|D2Y978|D2Y978_VIBMI Prophage CP4-57 integrase OS=Vibrio mimicus VM603 OX=671074 GN=VMB_00330 PE=3 SV=1	SILEPVKAQGTLETVKRLCRIINEVMRLAVA	AQGTLETVK(ac)R
tr|D2Y979|D2Y979_VIBMI	tr|D2Y979|D2Y979_VIBMI RNA polymerase sigma factor RpoD OS=Vibrio mimicus VM603 OX=671074 GN=rpoD PE=3 SV=1	DLIQEGNIGLMKAVDKFEYRRGYKFSTYATW	AVDK(ac)FEYR
tr|D2Y979|D2Y979_VIBMI	tr|D2Y979|D2Y979_VIBMI RNA polymerase sigma factor RpoD OS=Vibrio mimicus VM603 OX=671074 GN=rpoD PE=3 SV=1	RTQERLVMKAVVEVAKMPKKSFIALFTGNES	AVVEVAK(ac)MPK
tr|D2Y979|D2Y979_VIBMI	tr|D2Y979|D2Y979_VIBMI RNA polymerase sigma factor RpoD OS=Vibrio mimicus VM603 OX=671074 GN=rpoD PE=3 SV=1	PLPEELAERMQMPEDKIRKVLKIAKEPISME	MQMPEDK(ac)IRK
tr|D2Y979|D2Y979_VIBMI	tr|D2Y979|D2Y979_VIBMI RNA polymerase sigma factor RpoD OS=Vibrio mimicus VM603 OX=671074 GN=rpoD PE=3 SV=1	ERIKDISRRMSIGEAKARRAKKEMVEANLRL	MSIGEAK(ac)AR
tr|D2Y979|D2Y979_VIBMI	tr|D2Y979|D2Y979_VIBMI RNA polymerase sigma factor RpoD OS=Vibrio mimicus VM603 OX=671074 GN=rpoD PE=3 SV=1	NESNEEWLDKVLASDKPYVQKVREQEDDIRR	VLASDK(ac)PYVQK
tr|D2Y982|D2Y982_VIBMI	tr|D2Y982|D2Y982_VIBMI 30S ribosomal protein S21 OS=Vibrio mimicus VM603 OX=671074 GN=rpsU PE=3 SV=1	KAGILSEVRRREHYEKPTTVRKRAKAAAQKR	EHYEK(ac)PTTVR
tr|D2Y983|D2Y983_VIBMI	tr|D2Y983|D2Y983_VIBMI tRNA N6-adenosine threonylcarbamoyltransferase OS=Vibrio mimicus VM603 OX=671074 GN=tsaD PE=3 SV=1	ILGESIDDAAGEAFDKTAKLMGLDYPGGPLL	ILGESIDDAAGEAFDK(ac)TAK
tr|D2Y995|D2Y995_VIBMI	tr|D2Y995|D2Y995_VIBMI Protein translocase subunit SecA OS=Vibrio mimicus VM603 OX=671074 GN=secA PE=3 SV=1	NNYEPAFEALSDEELKAKTVEFRQRIEQGEN	EINNYEPAFEALSDEELK(ac)AK
tr|D2Y995|D2Y995_VIBMI	tr|D2Y995|D2Y995_VIBMI Protein translocase subunit SecA OS=Vibrio mimicus VM603 OX=671074 GN=secA PE=3 SV=1	GTVSIEKSELLSNALKKAGIKHNVLNAKFHE	SELLSNALK(ac)K
tr|D2Y995|D2Y995_VIBMI	tr|D2Y995|D2Y995_VIBMI Protein translocase subunit SecA OS=Vibrio mimicus VM603 OX=671074 GN=secA PE=3 SV=1	NALKKAGIKHNVLNAKFHEKEAEIVAEAGKP	HNVLNAK(ac)FHEK
tr|D2Y995|D2Y995_VIBMI	tr|D2Y995|D2Y995_VIBMI Protein translocase subunit SecA OS=Vibrio mimicus VM603 OX=671074 GN=secA PE=3 SV=1	VEKLENPTQDQINEIKAEWKQVHDQVLQAGG	LENPTQDQINEIK(ac)AEWK
tr|D2Y995|D2Y995_VIBMI	tr|D2Y995|D2Y995_VIBMI Protein translocase subunit SecA OS=Vibrio mimicus VM603 OX=671074 GN=secA PE=3 SV=1	LRQGIHLRGYAQKNPKQEYKRESFELFEDLL	NPK(ac)QEYK
tr|D2Y995|D2Y995_VIBMI	tr|D2Y995|D2Y995_VIBMI Protein translocase subunit SecA OS=Vibrio mimicus VM603 OX=671074 GN=secA PE=3 SV=1	EGEAIESKMLSRSIEKAQRKVEGRNFDIRKQ	SIEK(ac)AQR
tr|D2Y995|D2Y995_VIBMI	tr|D2Y995|D2Y995_VIBMI Protein translocase subunit SecA OS=Vibrio mimicus VM603 OX=671074 GN=secA PE=3 SV=1	GTDIVLGGSWQAKVEKLENPTQDQINEIKAE	VEK(ac)LENPTQDQINEIK
tr|D2Y998|D2Y998_VIBMI	tr|D2Y998|D2Y998_VIBMI Carbamoyl-phosphate synthase small chain OS=Vibrio mimicus VM603 OX=671074 GN=carA PE=3 SV=1	CIMAGDKLDEALALAKAKEFPGLKGMDLAKV	GAQNGCIMAGDKLDEALALAK(ac)AK
tr|D2Y998|D2Y998_VIBMI	tr|D2Y998|D2Y998_VIBMI Carbamoyl-phosphate synthase small chain OS=Vibrio mimicus VM603 OX=671074 GN=carA PE=3 SV=1	VIRDLPLIASNFRSEKSLSDYLKSQNIVGIA	SEK(ac)SLSDYLK
tr|D2Y999|D2Y999_VIBMI	tr|D2Y999|D2Y999_VIBMI Carbamoyl-phosphate synthase large chain OS=Vibrio mimicus VM603 OX=671074 GN=carB PE=3 SV=1	QPDNATVTAIEQAIEKSREIGFPLVVRPSYV	LGLKQPDNATVTAIEQAIEK(ac)SR
tr|D2Y999|D2Y999_VIBMI	tr|D2Y999|D2Y999_VIBMI Carbamoyl-phosphate synthase large chain OS=Vibrio mimicus VM603 OX=671074 GN=carB PE=3 SV=1	TADAIDKAEDRSRFDKAMKSIGLECPRADTA	SRFDK(ac)AMK
tr|D2Y9A9|D2Y9A9_VIBMI	tr|D2Y9A9|D2Y9A9_VIBMI Glutamate synthase, small subunit OS=Vibrio mimicus VM603 OX=671074 GN=gltD PE=4 SV=1	IEKTIVERAYQEGYAKPKTPRSRTGKTVAII	AYQEGYAK(ac)PK
tr|D2Y9B0|D2Y9B0_VIBMI	tr|D2Y9B0|D2Y9B0_VIBMI Glutamate synthase, large subunit OS=Vibrio mimicus VM603 OX=671074 GN=gltB PE=4 SV=1	GSIPIDEVEPIESIVKRFATGAMSFGSISYE	NPAGSIPIDEVEPIESIVK(ac)R
tr|D2Y9B0|D2Y9B0_VIBMI	tr|D2Y9B0|D2Y9B0_VIBMI Glutamate synthase, large subunit OS=Vibrio mimicus VM603 OX=671074 GN=gltB PE=4 SV=1	MSGGVAYVWDKSGDFKSKLNAELVDLDPIEA	SGDFK(ac)SK
tr|D2Y9B0|D2Y9B0_VIBMI	tr|D2Y9B0|D2Y9B0_VIBMI Glutamate synthase, large subunit OS=Vibrio mimicus VM603 OX=671074 GN=gltB PE=4 SV=1	GGVAYVWDKSGDFKSKLNAELVDLDPIEAED	SK(ac)LNAELVDLDPIEAEDK
tr|D2Y9B0|D2Y9B0_VIBMI	tr|D2Y9B0|D2Y9B0_VIBMI Glutamate synthase, large subunit OS=Vibrio mimicus VM603 OX=671074 GN=gltB PE=4 SV=1	LNAELVDLDPIEAEDKALLKEMLTKHVQFTG	SKLNAELVDLDPIEAEDK(ac)ALLK
tr|D2Y9B0|D2Y9B0_VIBMI	tr|D2Y9B0|D2Y9B0_VIBMI Glutamate synthase, large subunit OS=Vibrio mimicus VM603 OX=671074 GN=gltB PE=4 SV=1	AQPYEKWVEENLLSLKKLPDADNVHSQPSPE	WVEENLLSLK(ac)KLPDADNVHSQPSPER
tr|D2Y9B0|D2Y9B0_VIBMI	tr|D2Y9B0|D2Y9B0_VIBMI Glutamate synthase, large subunit OS=Vibrio mimicus VM603 OX=671074 GN=gltB PE=4 SV=1	EKYGVGVVLFPKDEHKRAQCRDILERNAKRL	YGVGVVLFPKDEHK(ac)R
tr|D2Y9B4|D2Y9B4_VIBMI	tr|D2Y9B4|D2Y9B4_VIBMI Aerobic respiration control protein ArcA OS=Vibrio mimicus VM603 OX=671074 GN=arcA PE=4 SV=1	DINSRSLVSPDGDSYKLPRSEFRALLHFCEN	SLVSPDGDSYK(ac)LPR
tr|D2Y9B4|D2Y9B4_VIBMI	tr|D2Y9B4|D2Y9B4_VIBMI Aerobic respiration control protein ArcA OS=Vibrio mimicus VM603 OX=671074 GN=arcA PE=4 SV=1	NLLSRSMHAGTTQEEKRSVEKYVFNGWELDI	SMHAGTTQEEK(ac)R
tr|D2Y9C1|D2Y9C1_VIBMI	tr|D2Y9C1|D2Y9C1_VIBMI Autonomous glycyl radical cofactor OS=Vibrio mimicus VM603 OX=671074 GN=grcA PE=3 SV=1	APRIEGGQHLNVNVLKRETLEDAVAHPEKYP	IEGGQHLNVNVLK(ac)R
tr|D2Y9D0|D2Y9D0_VIBMI	tr|D2Y9D0|D2Y9D0_VIBMI Deoxyribose-phosphate aldolase OS=Vibrio mimicus VM603 OX=671074 GN=deoC PE=3 SV=1	ICIEAGADFIKTSTGKVPVNATPEYARMMLE	TSTGK(ac)VPVNATPEYAR
tr|D2Y9D0|D2Y9D0_VIBMI	tr|D2Y9D0|D2Y9D0_VIBMI Deoxyribose-phosphate aldolase OS=Vibrio mimicus VM603 OX=671074 GN=deoC PE=3 SV=1	KVIIETGELKEEALIKKASQICIEAGADFIK	VIIETGELKEEALIK(ac)K
tr|D2Y9D0|D2Y9D0_VIBMI	tr|D2Y9D0|D2Y9D0_VIBMI Deoxyribose-phosphate aldolase OS=Vibrio mimicus VM603 OX=671074 GN=deoC PE=3 SV=1	DNDTDAKVIQLCHDAKSPVGNTAAICIYPRF	VIQLCHDAK(ac)SPVGNTAAICIYPR
tr|D2Y9D1|D2Y9D1_VIBMI	tr|D2Y9D1|D2Y9D1_VIBMI Thymidine phosphorylase OS=Vibrio mimicus VM603 OX=671074 GN=deoA PE=3 SV=1	GVAIIGQTGDLAPADKRVYATRDITATVDNI	QAGVAIIGQTGDLAPADK(ac)R
tr|D2Y9D2|D2Y9D2_VIBMI	tr|D2Y9D2|D2Y9D2_VIBMI Phosphopentomutase OS=Vibrio mimicus VM603 OX=671074 GN=deoB PE=3 SV=1	IGKIADIYANCGITDKVKATGIPALFEATLE	IADIYANCGITDK(ac)VK
tr|D2Y9D3|D2Y9D3_VIBMI	tr|D2Y9D3|D2Y9D3_VIBMI Purine nucleoside phosphorylase DeoD-type OS=Vibrio mimicus VM603 OX=671074 GN=deoD PE=3 SV=1	AIADYKMVKAAEEAAKARGIDVKVGNLFSAE	AAEEAAK(ac)AR
tr|D2Y9D3|D2Y9D3_VIBMI	tr|D2Y9D3|D2Y9D3_VIBMI Purine nucleoside phosphorylase DeoD-type OS=Vibrio mimicus VM603 OX=671074 GN=deoD PE=3 SV=1	KIIRVGSCGAVNEGIKVRDVVIGMGACTDSK	VGSCGAVNEGIK(ac)VR
tr|D2Y9D6|D2Y9D6_VIBMI	tr|D2Y9D6|D2Y9D6_VIBMI Uncharacterized protein OS=Vibrio mimicus VM603 OX=671074 GN=VMB_01330 PE=4 SV=1	KTEQSRDTSFEVEPIKLGYDLKRQENRLKIS	DTSFEVEPIK(ac)LGYDLK
tr|D2Y9D8|D2Y9D8_VIBMI	tr|D2Y9D8|D2Y9D8_VIBMI Elongation factor G OS=Vibrio mimicus VM603 OX=671074 GN=fusA PE=3 SV=1	YRETITKAVEDSYTHKKQSGGSGQFGKIDYR	AVEDSYTHK(ac)K
tr|D2Y9D8|D2Y9D8_VIBMI	tr|D2Y9D8|D2Y9D8_VIBMI Elongation factor G OS=Vibrio mimicus VM603 OX=671074 GN=fusA PE=3 SV=1	VVGGNVPKEFWPAVEKGFKSMMDTGTLAGFP	EFWPAVEK(ac)GFK
tr|D2Y9D8|D2Y9D8_VIBMI	tr|D2Y9D8|D2Y9D8_VIBMI Elongation factor G OS=Vibrio mimicus VM603 OX=671074 GN=fusA PE=3 SV=1	LEPMIFPTPVISIAVKPKDKNGSEKMGIAIG	HECTLEPMIFPTPVISIAVK(ac)PK
tr|D2Y9D8|D2Y9D8_VIBMI	tr|D2Y9D8|D2Y9D8_VIBMI Elongation factor G OS=Vibrio mimicus VM603 OX=671074 GN=fusA PE=3 SV=1	DDRFGALTFVRIYSGKIKKGDTILNSATGKT	IYSGK(ac)IK
tr|D2Y9D8|D2Y9D8_VIBMI	tr|D2Y9D8|D2Y9D8_VIBMI Elongation factor G OS=Vibrio mimicus VM603 OX=671074 GN=fusA PE=3 SV=1	AGKTTTTERILKLTGKIHRLGEVHDGASTMD	LTGK(ac)IHR
tr|D2Y9E4|D2Y9E4_VIBMI	tr|D2Y9E4|D2Y9E4_VIBMI HTH-type transcriptional regulator galR OS=Vibrio mimicus VM603 OX=671074 GN=VMB_01410 PE=4 SV=1	MIFSPTIVRRDSVAQKREP____________	DSVAQK(ac)R
tr|D2Y9E8|D2Y9E8_VIBMI	tr|D2Y9E8|D2Y9E8_VIBMI Glutathione synthase/Ribosomal protein S6 modification enzyme OS=Vibrio mimicus VM603 OX=671074 GN=VMB_01450 PE=4 SV=1	STKIYFGRTPQKGLDKLARRLFEQFMVPVIE	GLDK(ac)LAR
tr|D2Y9E8|D2Y9E8_VIBMI	tr|D2Y9E8|D2Y9E8_VIBMI Glutathione synthase/Ribosomal protein S6 modification enzyme OS=Vibrio mimicus VM603 OX=671074 GN=VMB_01450 PE=4 SV=1	VDPEEKMPPSDASALKRFHRAANRLGMNLET	MPPSDASALK(ac)R
tr|D2Y9E8|D2Y9E8_VIBMI	tr|D2Y9E8|D2Y9E8_VIBMI Glutathione synthase/Ribosomal protein S6 modification enzyme OS=Vibrio mimicus VM603 OX=671074 GN=VMB_01450 PE=4 SV=1	FSRGVVKVRNEQELEKEAGTLFEKSALILAQ	VRNEQELEK(ac)EAGTLFEK
tr|D2Y9E8|D2Y9E8_VIBMI	tr|D2Y9E8|D2Y9E8_VIBMI Glutathione synthase/Ribosomal protein S6 modification enzyme OS=Vibrio mimicus VM603 OX=671074 GN=VMB_01450 PE=4 SV=1	NSGRVTAGGFETLDLKQVPKNVVDVAVKAAN	VTAGGFETLDLK(ac)QVPK
tr|D2Y9F1|D2Y9F1_VIBMI	tr|D2Y9F1|D2Y9F1_VIBMI 2,3,4,5-tetrahydropyridine-2,6-dicarboxylate N-succinyltransferase OS=Vibrio mimicus VM603 OX=671074 GN=dapD PE=3 SV=1	CLANKSAVELNSELHKNN_____________	SAVELNSELHK(ac)NN
tr|D2Y9F1|D2Y9F1_VIBMI	tr|D2Y9F1|D2Y9F1_VIBMI 2,3,4,5-tetrahydropyridine-2,6-dicarboxylate N-succinyltransferase OS=Vibrio mimicus VM603 OX=671074 GN=dapD PE=3 SV=1	SGLYVTAGTKVRTLDKDGNQVDIVKARDLAG	TLDK(ac)DGNQVDIVK
tr|D2Y9F1|D2Y9F1_VIBMI	tr|D2Y9F1|D2Y9F1_VIBMI 2,3,4,5-tetrahydropyridine-2,6-dicarboxylate N-succinyltransferase OS=Vibrio mimicus VM603 OX=671074 GN=dapD PE=3 SV=1	KVRTLDKDGNQVDIVKARDLAGVSDLLFRRN	TLDKDGNQVDIVK(ac)AR
tr|D2Y9F1|D2Y9F1_VIBMI	tr|D2Y9F1|D2Y9F1_VIBMI 2,3,4,5-tetrahydropyridine-2,6-dicarboxylate N-succinyltransferase OS=Vibrio mimicus VM603 OX=671074 GN=dapD PE=3 SV=1	EARLAGRVLTVDCVDKFPKMVDYVVPAGIRI	VLTVDCVDK(ac)FPK
tr|D2Y9F7|D2Y9F7_VIBMI	tr|D2Y9F7|D2Y9F7_VIBMI Polyhydroxyalkanoic acid synthase OS=Vibrio mimicus VM603 OX=671074 GN=VMB_01540 PE=4 SV=1	LQQVNQRWWKEVEQSKAAVNSPLNKAMQEVN	EVEQSK(ac)AAVNSPLNK
tr|D2Y9F7|D2Y9F7_VIBMI	tr|D2Y9F7|D2Y9F7_VIBMI Polyhydroxyalkanoic acid synthase OS=Vibrio mimicus VM603 OX=671074 GN=VMB_01540 PE=4 SV=1	QEKGVKVGGVWIDLDKIKVPSYFISTKEDHI	VGGVWIDLDK(ac)IK
tr|D2Y9F8|D2Y9F8_VIBMI	tr|D2Y9F8|D2Y9F8_VIBMI Phasin_2 domain-containing protein OS=Vibrio mimicus VM603 OX=671074 GN=VMB_01550 PE=4 SV=1	MMDDSKKLQNIAKEFKDDVEKLASENLKTVT	EFK(ac)DDVEKLASENLK
tr|D2Y9F8|D2Y9F8_VIBMI	tr|D2Y9F8|D2Y9F8_VIBMI Phasin_2 domain-containing protein OS=Vibrio mimicus VM603 OX=671074 GN=VMB_01550 PE=4 SV=1	KKLQNIAKEFKDDVEKLASENLKTVTPA___	EFKDDVEK(ac)LASENLK
tr|D2Y9F8|D2Y9F8_VIBMI	tr|D2Y9F8|D2Y9F8_VIBMI Phasin_2 domain-containing protein OS=Vibrio mimicus VM603 OX=671074 GN=VMB_01550 PE=4 SV=1	LGVLNKLSQQMMDDSKKLQNIAKEFKDDVEK	LSQQMMDDSK(ac)K
tr|D2Y9F9|D2Y9F9_VIBMI	tr|D2Y9F9|D2Y9F9_VIBMI Acetyl-CoA acetyltransferase OS=Vibrio mimicus VM603 OX=671074 GN=VMB_01560 PE=3 SV=1	IEAGHFKQEIVPIAVKKRRETVVFETDEYPK	QEIVPIAVK(ac)K
tr|D2Y9G3|D2Y9G3_VIBMI	tr|D2Y9G3|D2Y9G3_VIBMI PN,N'-diacetylchitobiose-specific phosphotransferase enzyme IIA component OS=Vibrio mimicus VM603 OX=671074 GN=VMB_01600 PE=4 SV=1	TMLCREMAEEVIAIHKKLEKVVQYEKAHI__	EMAEEVIAIHK(ac)K
tr|D2Y9G5|D2Y9G5_VIBMI	tr|D2Y9G5|D2Y9G5_VIBMI PTS system cellobiose-specific EIIB component OS=Vibrio mimicus VM603 OX=671074 GN=celA PE=4 SV=1	VCLVAPQVRFKYEEFKRAANEQGKGCGLIDM	FKYEEFK(ac)R
tr|D2Y9H3|D2Y9H3_VIBMI	tr|D2Y9H3|D2Y9H3_VIBMI Iron-containing alcohol dehydrogenase OS=Vibrio mimicus VM603 OX=671074 GN=VMB_01700 PE=4 SV=1	PAVQPRFAVLDPDVMKTLPERQLVNGLVDAW	FAVLDPDVMK(ac)TLPER
tr|D2Y9K6|D2Y9K6_VIBMI	tr|D2Y9K6|D2Y9K6_VIBMI UPF0502 protein VMB_02030 OS=Vibrio mimicus VM603 OX=671074 GN=VMB_02030 PE=3 SV=1	VLDRLANRDSGALVVKLPREPGKRESRYHHL	DSGALVVK(ac)LPR
tr|D2Y9K6|D2Y9K6_VIBMI	tr|D2Y9K6|D2Y9K6_VIBMI UPF0502 protein VMB_02030 OS=Vibrio mimicus VM603 OX=671074 GN=VMB_02030 PE=3 SV=1	RRLVSDESSFNSRTSKYQHRFCNTEFGDLKL	TSK(ac)YQHR
tr|D2Y9K7|D2Y9K7_VIBMI	tr|D2Y9K7|D2Y9K7_VIBMI UPF0265 protein VMB_02040 OS=Vibrio mimicus VM603 OX=671074 GN=VMB_02040 PE=3 SV=1	ARRKNKLQRELDDNEKKVRDNRKRVELLVNL	ELDDNEK(ac)KVR
tr|D2Y9K7|D2Y9K7_VIBMI	tr|D2Y9K7|D2Y9K7_VIBMI UPF0265 protein VMB_02040 OS=Vibrio mimicus VM603 OX=671074 GN=VMB_02040 PE=3 SV=1	RRKNKLQRELDDNEKKVRDNRKRVELLVNLL	ELDDNEKK(ac)VR
tr|D2Y9K7|D2Y9K7_VIBMI	tr|D2Y9K7|D2Y9K7_VIBMI UPF0265 protein VMB_02040 OS=Vibrio mimicus VM603 OX=671074 GN=VMB_02040 PE=3 SV=1	PNMSHEEILGIIKNMKSDYEDRVDDHIIKSA	NMK(ac)SDYEDRVDDHIIK
tr|D2Y9K7|D2Y9K7_VIBMI	tr|D2Y9K7|D2Y9K7_VIBMI UPF0265 protein VMB_02040 OS=Vibrio mimicus VM603 OX=671074 GN=VMB_02040 PE=3 SV=1	NMKSDYEDRVDDHIIKSAEISKERRDLSRRI	SDYEDRVDDHIIK(ac)SAEISK
tr|D2Y9K9|D2Y9K9_VIBMI	tr|D2Y9K9|D2Y9K9_VIBMI Glycerol kinase OS=Vibrio mimicus VM603 OX=671074 GN=gplK PE=3 SV=1	IVWQCRRTAPICEELKARGLESYIRDNTGLV	RTAPICEELK(ac)AR
tr|D2Y9K9|D2Y9K9_VIBMI	tr|D2Y9K9|D2Y9K9_VIBMI Glycerol kinase OS=Vibrio mimicus VM603 OX=671074 GN=gplK PE=3 SV=1	KAEIDRSFAPHHDEEKRQRRYKGWKRAVKCA	SFAPHHDEEK(ac)R
tr|D2Y9L3|D2Y9L3_VIBMI	tr|D2Y9L3|D2Y9L3_VIBMI Anaerobic glycerol-3-phosphate dehydrogenase subunit C OS=Vibrio mimicus VM603 OX=671074 GN=glpC PE=4 SV=1	VTRFLLKEFMSGNAPKMQPVRKKVVYHTPCH	EFMSGNAPK(ac)MQPVR
tr|D2Y9L3|D2Y9L3_VIBMI	tr|D2Y9L3|D2Y9L3_VIBMI Anaerobic glycerol-3-phosphate dehydrogenase subunit C OS=Vibrio mimicus VM603 OX=671074 GN=glpC PE=4 SV=1	ERLRIKSAEYYDDALKLCTNCKRCETACPSG	SAEYYDDALK(ac)LCTNCKR
tr|D2Y9M2|D2Y9M2_VIBMI	tr|D2Y9M2|D2Y9M2_VIBMI Molybdopterin oxidoreductase, alpha subunit OS=Vibrio mimicus VM603 OX=671074 GN=VMB_02190 PE=3 SV=1	PPQFLLDALEKRFQFKVPRTHGHNAVLAIKA	FQFK(ac)VPR
tr|D2Y9N0|D2Y9N0_VIBMI	tr|D2Y9N0|D2Y9N0_VIBMI ATPase ravA OS=Vibrio mimicus VM603 OX=671074 GN=ravA PE=4 SV=1	AITDEEYHQWQKQLDKLELTDDVFEKLYQLK	QLDK(ac)LELTDDVFEK
tr|D2Y9N4|D2Y9N4_VIBMI	tr|D2Y9N4|D2Y9N4_VIBMI Transcriptional regulator, TetR family OS=Vibrio mimicus VM603 OX=671074 GN=VMB_02310 PE=4 SV=1	MIEKKQGRRSAHDAQKTRYHIITIAAELFCE	SAHDAQK(ac)TR
tr|D2Y9N9|D2Y9N9_VIBMI	tr|D2Y9N9|D2Y9N9_VIBMI UDP-glucose 4-epimerase OS=Vibrio mimicus VM603 OX=671074 GN=galE PE=4 SV=1	ECWADPSKAAQDLGWKATRTLDEMTQDTWRW	AAQDLGWK(ac)ATR
tr|D2Y9R0|D2Y9R0_VIBMI	tr|D2Y9R0|D2Y9R0_VIBMI ATP-dependent RNA helicase DeaD OS=Vibrio mimicus VM603 OX=671074 GN=deaD PE=3 SV=1	AAAIPVLLEGRDALGKAQTGTGKTAAFSLPL	DALGK(ac)AQTGTGK
tr|D2Y9R1|D2Y9R1_VIBMI	tr|D2Y9R1|D2Y9R1_VIBMI Exoribonuclease 2 OS=Vibrio mimicus VM603 OX=671074 GN=rnb PE=3 SV=1	LFKGKLNVAPDHPQLKKMALKAKTQKGLNEA	LNVAPDHPQLK(ac)K
tr|D2Y9S4|D2Y9S4_VIBMI	tr|D2Y9S4|D2Y9S4_VIBMI Ribose transport system permease protein rbsC OS=Vibrio mimicus VM603 OX=671074 GN=rbsC PE=3 SV=1	SSDVSADDKLSMSSRKSQVLNKELIMKFAPL	K(ac)SQVLNK
tr|D2Y9T7|D2Y9T7_VIBMI	tr|D2Y9T7|D2Y9T7_VIBMI 1,4-alpha-glucan branching enzyme GlgB OS=Vibrio mimicus VM603 OX=671074 GN=glgB PE=3 SV=1	__________MKITKKPFKAEQIYDQLARAA	K(ac)PFKAEQIYDQLAR
tr|D2Y9T7|D2Y9T7_VIBMI	tr|D2Y9T7|D2Y9T7_VIBMI 1,4-alpha-glucan branching enzyme GlgB OS=Vibrio mimicus VM603 OX=671074 GN=glgB PE=3 SV=1	_______MKITKKPFKAEQIYDQLARAAFAD	KPFK(ac)AEQIYDQLAR
tr|D2Y9T9|D2Y9T9_VIBMI	tr|D2Y9T9|D2Y9T9_VIBMI Alpha-1,4 glucan phosphorylase OS=Vibrio mimicus VM603 OX=671074 GN=malP PE=3 SV=1	LADFASYVKAHEAIDKQYRDQAGWAKKAILN	AHEAIDK(ac)QYR
tr|D2Y9T9|D2Y9T9_VIBMI	tr|D2Y9T9|D2Y9T9_VIBMI Alpha-1,4 glucan phosphorylase OS=Vibrio mimicus VM603 OX=671074 GN=malP PE=3 SV=1	TNAIFDVQIKRLHEYKRQHLNMLHILSLYHR	RLHEYK(ac)R
tr|D2Y9U1|D2Y9U1_VIBMI	tr|D2Y9U1|D2Y9U1_VIBMI Uncharacterized protein OS=Vibrio mimicus VM603 OX=671074 GN=VMB_02880 PE=4 SV=1	MRKTIADMPFSREITKLEQADLGKLKKSVKG	EITK(ac)LEQADLGK
tr|D2Y9U4|D2Y9U4_VIBMI	tr|D2Y9U4|D2Y9U4_VIBMI Probable transcriptional regulatory protein VMB_02910 OS=Vibrio mimicus VM603 OX=671074 GN=VMB_02910 PE=3 SV=1	KKDQVPAHVIEKALDKASGGAGEDYQPARYE	ALDK(ac)ASGGAGEDYQPAR
tr|D2Y9U4|D2Y9U4_VIBMI	tr|D2Y9U4|D2Y9U4_VIBMI Probable transcriptional regulatory protein VMB_02910 OS=Vibrio mimicus VM603 OX=671074 GN=VMB_02910 PE=3 SV=1	ITKAKKDQVPAHVIEKALDKASGGAGEDYQP	DQVPAHVIEK(ac)ALDK
tr|D2Y9U8|D2Y9U8_VIBMI	tr|D2Y9U8|D2Y9U8_VIBMI ParA family protein OS=Vibrio mimicus VM603 OX=671074 GN=VMB_02950 PE=4 SV=1	MSKALMETRSGLTRRKLDEAIAKMEEAGHQF	RK(ac)LDEAIAK
tr|D2Y9U8|D2Y9U8_VIBMI	tr|D2Y9U8|D2Y9U8_VIBMI ParA family protein OS=Vibrio mimicus VM603 OX=671074 GN=VMB_02950 PE=4 SV=1	EGGKKTLATAQDAVQKSALELERVLHSHWPS	TLATAQDAVQK(ac)SALELER
tr|D2Y9U9|D2Y9U9_VIBMI	tr|D2Y9U9|D2Y9U9_VIBMI ParB family protein OS=Vibrio mimicus VM603 OX=671074 GN=VMB_02960 PE=3 SV=1	RGQQYPAVGRKTAEGKIEVLDGSRRRMSCIL	TAEGK(ac)IEVLDGSR
tr|D2Y9X0|D2Y9X0_VIBMI	tr|D2Y9X0|D2Y9X0_VIBMI Chemotaxis protein methyltransferase OS=Vibrio mimicus VM603 OX=671074 GN=cheR PE=4 SV=1	DVKIWATDLDTAVLEKARLGVYPIELQNSIP	IWATDLDTAVLEK(ac)AR
tr|D2Y9X0|D2Y9X0_VIBMI	tr|D2Y9X0|D2Y9X0_VIBMI Chemotaxis protein methyltransferase OS=Vibrio mimicus VM603 OX=671074 GN=cheR PE=4 SV=1	QWFMHKTVGIYLPDSKRAMVYGRLSRQMRRR	TVGIYLPDSK(ac)R
tr|D2Y9X8|D2Y9X8_VIBMI	tr|D2Y9X8|D2Y9X8_VIBMI Toxin secretion ATP-binding protein OS=Vibrio mimicus VM603 OX=671074 GN=VMB_03250 PE=4 SV=1	VKKQFRFDERSPEVLKPRDGHWFWSTIFKSK	SPEVLK(ac)PR
tr|D2YAD7|D2YAD7_VIBMI	tr|D2YAD7|D2YAD7_VIBMI Purine nucleoside phosphorylase DeoD-type OS=Vibrio mimicus VM603 OX=671074 GN=deoD PE=3 SV=1	ALTILTVSDHILRGEKLSSEDRQKSFNDMMK	GEK(ac)LSSEDRQK
tr|D2YAD7|D2YAD7_VIBMI	tr|D2YAD7|D2YAD7_VIBMI Purine nucleoside phosphorylase DeoD-type OS=Vibrio mimicus VM603 OX=671074 GN=deoD PE=3 SV=1	PLRAKYIAETFLEDAKQVCDVRSMYGFTGTY	YIAETFLEDAK(ac)QVCDVR
tr|D2YAH8|D2YAH8_VIBMI	tr|D2YAH8|D2YAH8_VIBMI ABC transporter, ATP-binding protein OS=Vibrio mimicus VM603 OX=671074 GN=VMB_05250 PE=4 SV=1	HGNSGYDAQVGERGVKLSGGQRQRIAISRVL	GVK(ac)LSGGQR
tr|D2YAK0|D2YAK0_VIBMI	tr|D2YAK0|D2YAK0_VIBMI AraC-type DNA-binding domain-containing protein OS=Vibrio mimicus VM603 OX=671074 GN=VMB_05470 PE=4 SV=1	FGREQNSPFLEALNDKRISRALQLLHDHPQQ	EQNSPFLEALNDK(ac)R
tr|D2YAK7|D2YAK7_VIBMI	tr|D2YAK7|D2YAK7_VIBMI Uncharacterized protein OS=Vibrio mimicus VM603 OX=671074 GN=VMB_05540 PE=4 SV=1	AVEELGLDFAKVEEAKAKLQQ__________	QAVEELGLDFAKVEEAK(ac)AK
tr|D2YAL6|D2YAL6_VIBMI	tr|D2YAL6|D2YAL6_VIBMI Uncharacterized protein OS=Vibrio mimicus VM603 OX=671074 GN=VMB_05630 PE=4 SV=1	EHFLKVLENPELAESKLEKAWLKYTRLARGR	VLENPELAESK(ac)LEK
tr|D2YAL7|D2YAL7_VIBMI	tr|D2YAL7|D2YAL7_VIBMI Transcriptional regulator, LysR family OS=Vibrio mimicus VM603 OX=671074 GN=VMB_05640 PE=3 SV=1	NHFDAQLFTRDRNNIKLTSAGERLVGYAEVM	NNIK(ac)LTSAGER
tr|D2YAL7|D2YAL7_VIBMI	tr|D2YAL7|D2YAL7_VIBMI Transcriptional regulator, LysR family OS=Vibrio mimicus VM603 OX=671074 GN=VMB_05640 PE=3 SV=1	____________MDVKVFRTFLELAKVRHFG	MDVK(ac)VFR
tr|D2YAN7|D2YAN7_VIBMI	tr|D2YAN7|D2YAN7_VIBMI Uncharacterized protein OS=Vibrio mimicus VM603 OX=671074 GN=VMB_05840 PE=4 SV=1	LAKLALEQGKHVIVEKPFVTRIEQGKTLIEL	HVIVEK(ac)PFVTR
tr|D2YAP6|D2YAP6_VIBMI	tr|D2YAP6|D2YAP6_VIBMI Uncharacterized protein OS=Vibrio mimicus VM603 OX=671074 GN=VMB_05930 PE=4 SV=1	AQTRIAPSEEGYDIAKKGVAAFIENLMGSSN	IAPSEEGYDIAK(ac)K
tr|D2YAQ4|D2YAQ4_VIBMI	tr|D2YAQ4|D2YAQ4_VIBMI ClpB protein OS=Vibrio mimicus VM603 OX=671074 GN=clpB PE=3 SV=1	DVLLDNPLSDVRLVLKQAGLELEQVKQAIAS	LVLK(ac)QAGLELEQVK
tr|D2YAQ7|D2YAQ7_VIBMI	tr|D2YAQ7|D2YAQ7_VIBMI ImpA_N domain-containing protein OS=Vibrio mimicus VM603 OX=671074 GN=VMB_06040 PE=4 SV=1	QNFLRRLPSLLELKFKGGEPFVSDSVKEWLA	FK(ac)GGEPFVSDSVK
tr|D2YAR1|D2YAR1_VIBMI	tr|D2YAR1|D2YAR1_VIBMI VgrG protein OS=Vibrio mimicus VM603 OX=671074 GN=vgrG PE=4 SV=1	AEEKAPERILKSDLLKPSDELEKLASRQASA	SDLLK(ac)PSDELEK
tr|D2YAR7|D2YAR7_VIBMI	tr|D2YAR7|D2YAR7_VIBMI PTS system, trehalose-specific IIBC component OS=Vibrio mimicus VM603 OX=671074 GN=treB PE=4 SV=1	_____________MSKIAKQDVARLIELVGG	SK(ac)IAK(ac)QDVAR
tr|D2YAR7|D2YAR7_VIBMI	tr|D2YAR7|D2YAR7_VIBMI PTS system, trehalose-specific IIBC component OS=Vibrio mimicus VM603 OX=671074 GN=treB PE=4 SV=1	__________MSKIAKQDVARLIELVGGEGN	SK(ac)IAK(ac)QDVAR
tr|D2YAS0|D2YAS0_VIBMI	tr|D2YAS0|D2YAS0_VIBMI Methionine import ATP-binding protein MetN OS=Vibrio mimicus VM603 OX=671074 GN=metN PE=3 SV=1	RTVFENVALPLELADKPRQHIETKVTELLAL	TVFENVALPLELADK(ac)PR
tr|D2YAS6|D2YAS6_VIBMI	tr|D2YAS6|D2YAS6_VIBMI Uncharacterized protein OS=Vibrio mimicus VM603 OX=671074 GN=VMB_06230 PE=4 SV=1	THPRSRLNNLRMLNAKLPSSLENSNRNYEQW	MLNAK(ac)LPSSLENSNR
tr|D2YAS8|D2YAS8_VIBMI	tr|D2YAS8|D2YAS8_VIBMI Uncharacterized protein OS=Vibrio mimicus VM603 OX=671074 GN=VMB_06250 PE=4 SV=1	ERHGPFEMHGDPVLMKKMDQLLNDFVAQNRM	HGPFEMHGDPVLMK(ac)K
tr|D2YAT5|D2YAT5_VIBMI	tr|D2YAT5|D2YAT5_VIBMI Exodeoxyribonuclease 7 small subunit OS=Vibrio mimicus VM603 OX=671074 GN=xseB PE=3 SV=1	RKFERGISLARAGQLKLDDAEQRVRILLSNS	AGQLK(ac)LDDAEQR
tr|D2YAU9|D2YAU9_VIBMI	tr|D2YAU9|D2YAU9_VIBMI GGDEF family protein OS=Vibrio mimicus VM603 OX=671074 GN=VMB_06460 PE=4 SV=1	NALFDQVSERNRELVKLNQSLEEKVIERTKQ	ELVK(ac)LNQSLEEK
tr|D2YAU9|D2YAU9_VIBMI	tr|D2YAU9|D2YAU9_VIBMI GGDEF family protein OS=Vibrio mimicus VM603 OX=671074 GN=VMB_06460 PE=4 SV=1	ERNRELVKLNQSLEEKVIERTKQFYQANRQL	LNQSLEEK(ac)VIER
tr|D2YAV1|D2YAV1_VIBMI	tr|D2YAV1|D2YAV1_VIBMI Phenylalanine--tRNA ligase alpha subunit OS=Vibrio mimicus VM603 OX=671074 GN=pheS PE=3 SV=1	PPEERRAAGQEINVAKEAVQKALAERKDALQ	AAGQEINVAK(ac)EAVQK
tr|D2YAV2|D2YAV2_VIBMI	tr|D2YAV2|D2YAV2_VIBMI Phenylalanine--tRNA ligase beta subunit OS=Vibrio mimicus VM603 OX=671074 GN=pheT PE=3 SV=1	GEIVEACRVAGGELLKDAKLFDVYVGKGVEE	VAGGELLK(ac)DAK
tr|D2YAV2|D2YAV2_VIBMI	tr|D2YAV2|D2YAV2_VIBMI Phenylalanine--tRNA ligase beta subunit OS=Vibrio mimicus VM603 OX=671074 GN=pheT PE=3 SV=1	KVGHVVECAQHPDADKLRVTKVDVGEEELLD	VGHVVECAQHPDADK(ac)LR
tr|D2YAV2|D2YAV2_VIBMI	tr|D2YAV2|D2YAV2_VIBMI Phenylalanine--tRNA ligase beta subunit OS=Vibrio mimicus VM603 OX=671074 GN=pheT PE=3 SV=1	NAINTRVIPEAAAISKFPANRRDIALVVDGN	VIPEAAAISK(ac)FPANRR
tr|D2YAV3|D2YAV3_VIBMI	tr|D2YAV3|D2YAV3_VIBMI Integration host factor subunit alpha OS=Vibrio mimicus VM603 OX=671074 GN=ihfA PE=3 SV=1	_MALTKAELAEALFEKLGMSKRDAKDTVEVF	AELAEALFEK(ac)LGMSKR
tr|D2YAV3|D2YAV3_VIBMI	tr|D2YAV3|D2YAV3_VIBMI Integration host factor subunit alpha OS=Vibrio mimicus VM603 OX=671074 GN=ihfA PE=3 SV=1	TFRPGQKLKARVENIKVEK____________	ARVENIK(ac)VEK
tr|D2YAV3|D2YAV3_VIBMI	tr|D2YAV3|D2YAV3_VIBMI Integration host factor subunit alpha OS=Vibrio mimicus VM603 OX=671074 GN=ihfA PE=3 SV=1	NFDLRDKNERPGRNPKTGEDIPITARRVVTF	NPK(ac)TGEDIPITAR
tr|D2YAW2|D2YAW2_VIBMI	tr|D2YAW2|D2YAW2_VIBMI Sodium/dicarboxylate symporter OS=Vibrio mimicus VM603 OX=671074 GN=VMB_06590 PE=3 SV=1	PLVLVSMISAVVRLDKNGSLGKISGLTIGIL	LDK(ac)NGSLGK
tr|D2YAX1|D2YAX1_VIBMI	tr|D2YAX1|D2YAX1_VIBMI Uncharacterized protein OS=Vibrio mimicus VM603 OX=671074 GN=VMB_06680 PE=4 SV=1	EYIIAKCAEDFISESKTIRQGKVLKSVYYRP	CAEDFISESK(ac)TIR
tr|D2YAX3|D2YAX3_VIBMI	tr|D2YAX3|D2YAX3_VIBMI Methyl-accepting chemotaxis protein OS=Vibrio mimicus VM603 OX=671074 GN=VMB_06700 PE=4 SV=1	SRAIVQPLDTIKDAMKKVAQGDLTAQIPVMG	AIVQPLDTIKDAMK(ac)K
tr|D2YAX9|D2YAX9_VIBMI	tr|D2YAX9|D2YAX9_VIBMI Ribonucleotide-diphosphate reductase beta subunit OS=Vibrio mimicus VM603 OX=671074 GN=nrdB PE=4 SV=1	PAVVFDDIVENEHIIKRAKDIAHYYDDLIQL	NIVNDPAVVFDDIVENEHIIK(ac)R
tr|D2YAY0|D2YAY0_VIBMI	tr|D2YAY0|D2YAY0_VIBMI Ribonucleoside-diphosphate reductase OS=Vibrio mimicus VM603 OX=671074 GN=nrdA PE=3 SV=1	DIDLVCAEPLHYDWDKLRHEIMEHGLRNSTL	DIDLVCAEPLHYDWDK(ac)LR
tr|D2YAY0|D2YAY0_VIBMI	tr|D2YAY0|D2YAY0_VIBMI Ribonucleoside-diphosphate reductase OS=Vibrio mimicus VM603 OX=671074 GN=nrdA PE=3 SV=1	DAFFQDQDEFERLYVKYENDPSIKKKTVKAL	LYVK(ac)YENDPSIK
tr|D2YAY0|D2YAY0_VIBMI	tr|D2YAY0|D2YAY0_VIBMI Ribonucleoside-diphosphate reductase OS=Vibrio mimicus VM603 OX=671074 GN=nrdA PE=3 SV=1	YEPPTLFNHVSKMVEKGKYDKHLLEDYTREE	MVEK(ac)GKYDK
tr|D2YAY2|D2YAY2_VIBMI	tr|D2YAY2|D2YAY2_VIBMI DNA gyrase subunit A OS=Vibrio mimicus VM603 OX=671074 GN=gyrA PE=3 SV=1	RDESDKDGMRIVIECKRDAVGEVVLNNLYAN	IVIECK(ac)R
tr|D2YAY2|D2YAY2_VIBMI	tr|D2YAY2|D2YAY2_VIBMI DNA gyrase subunit A OS=Vibrio mimicus VM603 OX=671074 GN=gyrA PE=3 SV=1	TAALISGRKGIIDAYKTGRGKVYMRSKAEIE	KGIIDAYK(ac)TGR
tr|D2YAY2|D2YAY2_VIBMI	tr|D2YAY2|D2YAY2_VIBMI DNA gyrase subunit A OS=Vibrio mimicus VM603 OX=671074 GN=gyrA PE=3 SV=1	RGKVYMRSKAEIETDKNGKETIIVSEIPYQV	SKAEIETDK(ac)NGK
tr|D2YAY2|D2YAY2_VIBMI	tr|D2YAY2|D2YAY2_VIBMI DNA gyrase subunit A OS=Vibrio mimicus VM603 OX=671074 GN=gyrA PE=3 SV=1	KAYKKSARVVGDVIGKYHPHGDSAVYDTIVR	VVGDVIGK(ac)YHPHGDSAVYDTIVR
tr|D2YAZ2|D2YAZ2_VIBMI	tr|D2YAZ2|D2YAZ2_VIBMI UPF0176 protein VMB_06890 OS=Vibrio mimicus VM603 OX=671074 GN=VMB_06890 PE=3 SV=1	QLERFREREKQVQLAKLRGESHIGEESAHVI	QVQLAK(ac)LR
tr|D2YB24|D2YB24_VIBMI	tr|D2YB24|D2YB24_VIBMI CBS domain-containing protein OS=Vibrio mimicus VM603 OX=671074 GN=VMB_07210 PE=4 SV=1	CGYPLCDGEIMASNPKWRMTRKEWENCFADW	CGYPLCDGEIMASNPK(ac)WR
tr|D2YB24|D2YB24_VIBMI	tr|D2YB24|D2YB24_VIBMI CBS domain-containing protein OS=Vibrio mimicus VM603 OX=671074 GN=VMB_07210 PE=4 SV=1	FVMEKDGRHNNSINLKRRGTAPLADLIRVHA	HNNSINLK(ac)R
tr|D2YB24|D2YB24_VIBMI	tr|D2YB24|D2YB24_VIBMI CBS domain-containing protein OS=Vibrio mimicus VM603 OX=671074 GN=VMB_07210 PE=4 SV=1	QTVKKQKEQNDLITSKVKQLLTRPAPTIDKH	QKEQNDLITSK(ac)VK
tr|D2YB30|D2YB30_VIBMI	tr|D2YB30|D2YB30_VIBMI 2,3-bisphosphoglycerate-independent phosphoglycerate mutase OS=Vibrio mimicus VM603 OX=671074 GN=yibO PE=3 SV=1	TYDLQPEMSSKELTDKLVAAIKSGKYDAIIC	ELTDK(ac)LVAAIK
tr|D2YB30|D2YB30_VIBMI	tr|D2YB30|D2YB30_VIBMI 2,3-bisphosphoglycerate-independent phosphoglycerate mutase OS=Vibrio mimicus VM603 OX=671074 GN=yibO PE=3 SV=1	RSAEASLKRFQDLFAKLGKGRIASIVGRYYA	FQDLFAK(ac)LGK
tr|D2YB30|D2YB30_VIBMI	tr|D2YB30|D2YB30_VIBMI 2,3-bisphosphoglycerate-independent phosphoglycerate mutase OS=Vibrio mimicus VM603 OX=671074 GN=yibO PE=3 SV=1	LDGRDTPPRSAEASLKRFQDLFAKLGKGRIA	SAEASLK(ac)R
tr|D2YB30|D2YB30_VIBMI	tr|D2YB30|D2YB30_VIBMI 2,3-bisphosphoglycerate-independent phosphoglycerate mutase OS=Vibrio mimicus VM603 OX=671074 GN=yibO PE=3 SV=1	SKELTDKLVAAIKSGKYDAIICNYPNGDMVG	SGK(ac)YDAIICNYPNGDMVGHTGVYDAAVK
tr|D2YB36|D2YB36_VIBMI	tr|D2YB36|D2YB36_VIBMI Regulator of sigma D OS=Vibrio mimicus VM603 OX=671074 GN=VMB_07330 PE=3 SV=1	DQWGGSSDIIDHWLDKRQHVIVEYCKLAALQ	NVQDQWGGSSDIIDHWLDK(ac)R
tr|D2YB37|D2YB37_VIBMI	tr|D2YB37|D2YB37_VIBMI DNA-directed RNA polymerase subunit beta' OS=Vibrio mimicus VM603 OX=671074 GN=rpoC PE=3 SV=1	RGVICEKCGVEVTQTKVRRDRMGHIELASPV	CGVEVTQTK(ac)VRR
tr|D2YB37|D2YB37_VIBMI	tr|D2YB37|D2YB37_VIBMI DNA-directed RNA polymerase subunit beta' OS=Vibrio mimicus VM603 OX=671074 GN=rpoC PE=3 SV=1	IITRDSGDTYEEMIPKHRQLNVFEGERIERG	DSGDTYEEMIPK(ac)HR
tr|D2YB37|D2YB37_VIBMI	tr|D2YB37|D2YB37_VIBMI DNA-directed RNA polymerase subunit beta' OS=Vibrio mimicus VM603 OX=671074 GN=rpoC PE=3 SV=1	ARIFGPVKDYECLCGKYKRLKHRGVICEKCG	DYECLCGK(ac)YK
tr|D2YB37|D2YB37_VIBMI	tr|D2YB37|D2YB37_VIBMI DNA-directed RNA polymerase subunit beta' OS=Vibrio mimicus VM603 OX=671074 GN=rpoC PE=3 SV=1	CGKYKRLKHRGVICEKCGVEVTQTKVRRDRM	GVICEK(ac)CGVEVTQTK
tr|D2YB37|D2YB37_VIBMI	tr|D2YB37|D2YB37_VIBMI DNA-directed RNA polymerase subunit beta' OS=Vibrio mimicus VM603 OX=671074 GN=rpoC PE=3 SV=1	RVKVRITETIKHENGKLTTETKMIDTTVGRA	HENGK(ac)LTTETK
tr|D2YB37|D2YB37_VIBMI	tr|D2YB37|D2YB37_VIBMI DNA-directed RNA polymerase subunit beta' OS=Vibrio mimicus VM603 OX=671074 GN=rpoC PE=3 SV=1	AELHARVKVRITETIKHENGKLTTETKMIDT	ITETIK(ac)HENGK
tr|D2YB37|D2YB37_VIBMI	tr|D2YB37|D2YB37_VIBMI DNA-directed RNA polymerase subunit beta' OS=Vibrio mimicus VM603 OX=671074 GN=rpoC PE=3 SV=1	ISTHGARKGLADTALKTANSGYLTRRLVDVA	KGLADTALK(ac)TANSGYLTR
tr|D2YB37|D2YB37_VIBMI	tr|D2YB37|D2YB37_VIBMI DNA-directed RNA polymerase subunit beta' OS=Vibrio mimicus VM603 OX=671074 GN=rpoC PE=3 SV=1	AAAENSIQAKNNGSVKLHNAKFVINKDGKLV	NNGSVK(ac)LHNAK
tr|D2YB37|D2YB37_VIBMI	tr|D2YB37|D2YB37_VIBMI DNA-directed RNA polymerase subunit beta' OS=Vibrio mimicus VM603 OX=671074 GN=rpoC PE=3 SV=1	FQETTRVLTEAAVSGKRDDLRGLKENVIVGR	VLTEAAVSGK(ac)R
tr|D2YB37|D2YB37_VIBMI	tr|D2YB37|D2YB37_VIBMI DNA-directed RNA polymerase subunit beta' OS=Vibrio mimicus VM603 OX=671074 GN=rpoC PE=3 SV=1	LTELALGRVVAEDILKPGTEEVLIPRNTLLD	VVAEDILK(ac)PGTEEVLIPR
tr|D2YB38|D2YB38_VIBMI	tr|D2YB38|D2YB38_VIBMI DNA-directed RNA polymerase subunit beta OS=Vibrio mimicus VM603 OX=671074 GN=rpoB PE=3 SV=1	QLAEQYDELKADFDKKFEAKRRKITQGDDLA	ADFDKK(ac)FEAK
tr|D2YB38|D2YB38_VIBMI	tr|D2YB38|D2YB38_VIBMI DNA-directed RNA polymerase subunit beta OS=Vibrio mimicus VM603 OX=671074 GN=rpoB PE=3 SV=1	QLTPEEKLLRAIFGEKASDVKDTSLRVPNSV	AIFGEK(ac)ASDVK
tr|D2YB38|D2YB38_VIBMI	tr|D2YB38|D2YB38_VIBMI DNA-directed RNA polymerase subunit beta OS=Vibrio mimicus VM603 OX=671074 GN=rpoB PE=3 SV=1	VEKDKRALEIEQMQLKEAKKDLTEEFQILEG	ALEIEQMQLK(ac)EAK
tr|D2YB38|D2YB38_VIBMI	tr|D2YB38|D2YB38_VIBMI DNA-directed RNA polymerase subunit beta OS=Vibrio mimicus VM603 OX=671074 GN=rpoB PE=3 SV=1	TTIHIQELSCVARDTKLGAEEITADIPNVGE	DTK(ac)LGAEEITADIPNVGEAALSK
tr|D2YB38|D2YB38_VIBMI	tr|D2YB38|D2YB38_VIBMI DNA-directed RNA polymerase subunit beta OS=Vibrio mimicus VM603 OX=671074 GN=rpoB PE=3 SV=1	EEQGTLDEVDIIEVMKKLISIRNGKGEVDDI	FNSSIGREDAEEQGTLDEVDIIEVMK(ac)K
tr|D2YB38|D2YB38_VIBMI	tr|D2YB38|D2YB38_VIBMI DNA-directed RNA polymerase subunit beta OS=Vibrio mimicus VM603 OX=671074 GN=rpoB PE=3 SV=1	GKVTPKGETQLTPEEKLLRAIFGEKASDVKD	GETQLTPEEK(ac)LLR
tr|D2YB38|D2YB38_VIBMI	tr|D2YB38|D2YB38_VIBMI DNA-directed RNA polymerase subunit beta OS=Vibrio mimicus VM603 OX=671074 GN=rpoB PE=3 SV=1	LQYVSYRLGEPVFDVKECQIRGVTYSKPLRV	LGEPVFDVK(ac)ECQIR
tr|D2YB38|D2YB38_VIBMI	tr|D2YB38|D2YB38_VIBMI DNA-directed RNA polymerase subunit beta OS=Vibrio mimicus VM603 OX=671074 GN=rpoB PE=3 SV=1	YSKPLRVKLRLVIFDKDAPAGTVKDIKEQEV	LVIFDK(ac)DAPAGTVK
tr|D2YB38|D2YB38_VIBMI	tr|D2YB38|D2YB38_VIBMI DNA-directed RNA polymerase subunit beta OS=Vibrio mimicus VM603 OX=671074 GN=rpoB PE=3 SV=1	IERNVAVDSGVTAVAKRGGMIQSVDASRIVV	NVAVDSGVTAVAK(ac)R
tr|D2YB38|D2YB38_VIBMI	tr|D2YB38|D2YB38_VIBMI DNA-directed RNA polymerase subunit beta OS=Vibrio mimicus VM603 OX=671074 GN=rpoB PE=3 SV=1	GANMQRQAVPTLRSEKPLVGTGIERNVAVDS	SEK(ac)PLVGTGIER
tr|D2YB38|D2YB38_VIBMI	tr|D2YB38|D2YB38_VIBMI DNA-directed RNA polymerase subunit beta OS=Vibrio mimicus VM603 OX=671074 GN=rpoB PE=3 SV=1	ARVRSVLLAGGYTEAKLGSIERKKWLEQTLE	SVLLAGGYTEAK(ac)LGSIERK
tr|D2YB39|D2YB39_VIBMI	tr|D2YB39|D2YB39_VIBMI 50S ribosomal protein L7/L12 OS=Vibrio mimicus VM603 OX=671074 GN=rplL PE=3 SV=1	ATVKEAVSKEEAEALKKELEEAGATVEVK__	EAVSKEEAEALK(ac)K
tr|D2YB39|D2YB39_VIBMI	tr|D2YB39|D2YB39_VIBMI 50S ribosomal protein L7/L12 OS=Vibrio mimicus VM603 OX=671074 GN=rplL PE=3 SV=1	VAVIKAVRGATGLGLKEAKALVDGAPATVKE	GATGLGLK(ac)EAK
tr|D2YB40|D2YB40_VIBMI	tr|D2YB40|D2YB40_VIBMI 50S ribosomal protein L10 OS=Vibrio mimicus VM603 OX=671074 GN=rplJ PE=3 SV=1	AIARLMMCMKEASAGKLVRTIAAVRDQKEAA	EASAGK(ac)LVR
tr|D2YB41|D2YB41_VIBMI	tr|D2YB41|D2YB41_VIBMI 50S ribosomal protein L1 OS=Vibrio mimicus VM603 OX=671074 GN=rplA PE=3 SV=1	AGAELVGMEDLADLVKKGEMNFDVVIASPDA	AAGAELVGMEDLADLVK(ac)K
tr|D2YB41|D2YB41_VIBMI	tr|D2YB41|D2YB41_VIBMI 50S ribosomal protein L1 OS=Vibrio mimicus VM603 OX=671074 GN=rplA PE=3 SV=1	QLGTILGPRGLMPNPKVGTVTPNVAEAVKNA	GLMPNPK(ac)VGTVTPNVAEAVK
tr|D2YB41|D2YB41_VIBMI	tr|D2YB41|D2YB41_VIBMI 50S ribosomal protein L1 OS=Vibrio mimicus VM603 OX=671074 GN=rplA PE=3 SV=1	NPKVGTVTPNVAEAVKNAKAGQVRYRNDKNG	VGTVTPNVAEAVK(ac)NAK
tr|D2YB41|D2YB41_VIBMI	tr|D2YB41|D2YB41_VIBMI 50S ribosomal protein L1 OS=Vibrio mimicus VM603 OX=671074 GN=rplA PE=3 SV=1	AVKNAKAGQVRYRNDKNGIIHTTIGKVSFET	NDK(ac)NGIIHTTIGK
tr|D2YB42|D2YB42_VIBMI	tr|D2YB42|D2YB42_VIBMI 50S ribosomal protein L11 OS=Vibrio mimicus VM603 OX=671074 GN=rplK PE=3 SV=1	ATKAADMTGADIEAMKRSIAGTARSMGLVVE	AADMTGADIEAMK(ac)R
tr|D2YB42|D2YB42_VIBMI	tr|D2YB42|D2YB42_VIBMI 50S ribosomal protein L11 OS=Vibrio mimicus VM603 OX=671074 GN=rplK PE=3 SV=1	KTPPAAVLLKKAAGIKSGSARPNTAKVGTIT	AAGIK(ac)SGSARPNTAK
tr|D2YB42|D2YB42_VIBMI	tr|D2YB42|D2YB42_VIBMI 50S ribosomal protein L11 OS=Vibrio mimicus VM603 OX=671074 GN=rplK PE=3 SV=1	SFTFEIKTPPAAVLLKKAAGIKSGSARPNTA	TPPAAVLLK(ac)K
tr|D2YB51|D2YB51_VIBMI	tr|D2YB51|D2YB51_VIBMI Uncharacterized protein OS=Vibrio mimicus VM603 OX=671074 GN=VMB_07480 PE=4 SV=1	FRPLREAVERDIDLIKDLRKELREEGVSNIG	DIDLIK(ac)DLR
tr|D2YB53|D2YB53_VIBMI	tr|D2YB53|D2YB53_VIBMI DNA-binding protein HU OS=Vibrio mimicus VM603 OX=671074 GN=hupA PE=3 SV=1	KTQLIDFIAEKADLTKAQAKAALEATLGAVE	ADLTK(ac)AQAK
tr|D2YB53|D2YB53_VIBMI	tr|D2YB53|D2YB53_VIBMI DNA-binding protein HU OS=Vibrio mimicus VM603 OX=671074 GN=hupA PE=3 SV=1	TFKVNHRSARTGRNPKTGEEIKIAAANVPAF	NPK(ac)TGEEIK
tr|D2YB55|D2YB55_VIBMI	tr|D2YB55|D2YB55_VIBMI Phosphoribosylamine--glycine ligase OS=Vibrio mimicus VM603 OX=671074 GN=purD PE=3 SV=1	LCQAAIAGKLDQVESKWDPRASIGVVLAAGG	LDQVESK(ac)WDPR
tr|D2YB57|D2YB57_VIBMI	tr|D2YB57|D2YB57_VIBMI Zinc-responsive transcriptional regulator OS=Vibrio mimicus VM603 OX=671074 GN=zntR PE=4 SV=1	AKRCGVSTDTLRFYEKNDLIVPATRTESGYR	FYEK(ac)NDLIVPATR
tr|D2YB60|D2YB60_VIBMI	tr|D2YB60|D2YB60_VIBMI Arginine/lysine/ornithine decarboxylase OS=Vibrio mimicus VM603 OX=671074 GN=cadA PE=4 SV=1	ALEKAGYEVVYPVDDKDLIKMIEMNPRICGV	AGYEVVYPVDDK(ac)DLIK
tr|D2YB61|D2YB61_VIBMI	tr|D2YB61|D2YB61_VIBMI Methyl-accepting chemotaxis protein OS=Vibrio mimicus VM603 OX=671074 GN=VMB_07580 PE=4 SV=1	QSSTNEIEQIINGLQKKAQSVSQSMTQTQQQ	TQSSTNEIEQIINGLQK(ac)K
tr|D2YB73|D2YB73_VIBMI	tr|D2YB73|D2YB73_VIBMI Aspartate aminotransferasee OS=Vibrio mimicus VM603 OX=671074 GN=VMB_07700 PE=4 SV=1	MRAVAMAQDKVVASQKTKSYVGLAGCEEFNQ	VVASQK(ac)TK
tr|D2YB75|D2YB75_VIBMI	tr|D2YB75|D2YB75_VIBMI Anaerobic ribonucleoside-triphosphate reductase OS=Vibrio mimicus VM603 OX=671074 GN=nrdD PE=4 SV=1	CGVRLKANDSIADIFKHGRASISLGYIGVHE	ANDSIADIFK(ac)HGR
tr|D2YB75|D2YB75_VIBMI	tr|D2YB75|D2YB75_VIBMI Anaerobic ribonucleoside-triphosphate reductase OS=Vibrio mimicus VM603 OX=671074 GN=nrdD PE=4 SV=1	VFPKLVFAIKDGLNHKVGDPNYDIKQLALEC	DGLNHK(ac)VGDPNYDIK
tr|D2YB76|D2YB76_VIBMI	tr|D2YB76|D2YB76_VIBMI Predicted ATP-dependent endonuclease of the OLD family OS=Vibrio mimicus VM603 OX=671074 GN=VMB_07730 PE=4 SV=1	VQIIEFAQSGLKSLIKVARAFGIDWHVVTDG	SLIK(ac)VAR
tr|D2YB77|D2YB77_VIBMI	tr|D2YB77|D2YB77_VIBMI 5`-nucleotidase, putative OS=Vibrio mimicus VM603 OX=671074 GN=VMB_07740 PE=3 SV=1	VVCKKDPALHKLLQEKYIPKVRQLQQQIIAH	LLQEK(ac)YIPK
tr|D2YB79|D2YB79_VIBMI	tr|D2YB79|D2YB79_VIBMI PhnA protein OS=Vibrio mimicus VM603 OX=671074 GN=phnA PE=4 SV=1	DDDAEKPRDVNGVELKKGDDVTVIKDLPVKG	DVNGVELK(ac)KGDDVTVIK
tr|D2YB79|D2YB79_VIBMI	tr|D2YB79|D2YB79_VIBMI PhnA protein OS=Vibrio mimicus VM603 OX=671074 GN=phnA PE=4 SV=1	VNGVELKKGDDVTVIKDLPVKGSSMVIKQGT	KGDDVTVIK(ac)DLPVK
tr|D2YB79|D2YB79_VIBMI	tr|D2YB79|D2YB79_VIBMI PhnA protein OS=Vibrio mimicus VM603 OX=671074 GN=phnA PE=4 SV=1	TVIKDLPVKGSSMVIKQGTAVRGIALTEDPK	GSSMVIK(ac)QGTAVR
tr|D2YB90|D2YB90_VIBMI	tr|D2YB90|D2YB90_VIBMI Chemotaxis protein CheV OS=Vibrio mimicus VM603 OX=671074 GN=cheV PE=4 SV=1	GYNIIACKDGGEAYEKLMEIKKVSQEENIPV	DGGEAYEK(ac)LMEIK
tr|D2YBB3|D2YBB3_VIBMI	tr|D2YBB3|D2YBB3_VIBMI N-acetyl-D-glucosamine kinase OS=Vibrio mimicus VM603 OX=671074 GN=nagK PE=3 SV=1	VPAAKGKPLRADLEAKLGRTVKVENDANCFA	ADLEAK(ac)LGR
tr|D2YBD9|D2YBD9_VIBMI	tr|D2YBD9|D2YBD9_VIBMI Catalase-peroxidase OS=Vibrio mimicus VM603 OX=671074 GN=katG PE=3 SV=1	PEKDIYWGSEKEWLAKSGGENSRYSGQRDLE	EWLAK(ac)SGGENSR
tr|D2YBD9|D2YBD9_VIBMI	tr|D2YBD9|D2YBD9_VIBMI Catalase-peroxidase OS=Vibrio mimicus VM603 OX=671074 GN=katG PE=3 SV=1	FNYREELKKLDVEALKRDLKALMTNSQEWWP	LDVEALK(ac)R
tr|D2YBD9|D2YBD9_VIBMI	tr|D2YBD9|D2YBD9_VIBMI Catalase-peroxidase OS=Vibrio mimicus VM603 OX=671074 GN=katG PE=3 SV=1	KTNPLGADFNYREELKKLDVEALKRDLKALM	TNPLGADFNYREELK(ac)K
tr|D2YBE0|D2YBE0_VIBMI	tr|D2YBE0|D2YBE0_VIBMI HTH-type transcriptional activator nahR OS=Vibrio mimicus VM603 OX=671074 GN=VMB_08370 PE=3 SV=1	ALMRLREQFDDPLLVKVKNEYRLTSKGERLR	LREQFDDPLLVK(ac)VK
tr|D2YBE0|D2YBE0_VIBMI	tr|D2YBE0|D2YBE0_VIBMI HTH-type transcriptional activator nahR OS=Vibrio mimicus VM603 OX=671074 GN=VMB_08370 PE=3 SV=1	ISGNGLGKTDMDHELKRLNQEREVVASLPHF	TDMDHELK(ac)R
tr|D2YBF5|D2YBF5_VIBMI	tr|D2YBF5|D2YBF5_VIBMI Glutamine synthetase OS=Vibrio mimicus VM603 OX=671074 GN=glnA PE=3 SV=1	LDGIKNKIHPGEAMDKDLYDLPAEEAAEIPK	IHPGEAMDK(ac)DLYDLPAEEAAEIPK
tr|D2YBF7|D2YBF7_VIBMI	tr|D2YBF7|D2YBF7_VIBMI GTP-binding protein typA/bipA OS=Vibrio mimicus VM603 OX=671074 GN=typA PE=4 SV=1	IGIHSRDNDLTVNPLKGKQLTNVRASGTDDA	DNDLTVNPLK(ac)GK
tr|D2YBF7|D2YBF7_VIBMI	tr|D2YBF7|D2YBF7_VIBMI GTP-binding protein typA/bipA OS=Vibrio mimicus VM603 OX=671074 GN=typA PE=4 SV=1	QGGIMEKIGMRKGELKDMSPDGKGRIRMDFV	KGELK(ac)DMSPDGK
tr|D2YBF7|D2YBF7_VIBMI	tr|D2YBF7|D2YBF7_VIBMI GTP-binding protein typA/bipA OS=Vibrio mimicus VM603 OX=671074 GN=typA PE=4 SV=1	VHNVALRVEQTEDPDKFRVSGRGELHLSILI	VEQTEDPDK(ac)FR
tr|D2YBF7|D2YBF7_VIBMI	tr|D2YBF7|D2YBF7_VIBMI GTP-binding protein typA/bipA OS=Vibrio mimicus VM603 OX=671074 GN=typA PE=4 SV=1	KVKPNQQVTVIGADGKKRNGKIGTVLGYLGL	VKPNQQVTVIGADGK(ac)K
tr|D2YBF7|D2YBF7_VIBMI	tr|D2YBF7|D2YBF7_VIBMI GTP-binding protein typA/bipA OS=Vibrio mimicus VM603 OX=671074 GN=typA PE=4 SV=1	RGDVEERVMDSNDIEKERGITILAKNTAINW	VMDSNDIEK(ac)ER
tr|D2YBG3|D2YBG3_VIBMI	tr|D2YBG3|D2YBG3_VIBMI Phosphoenolpyruvate carboxykinase (ATP) OS=Vibrio mimicus VM603 OX=671074 GN=pckA PE=3 SV=1	KPDFVVMNGAKCTNAKWKEHGLNSENFTVFN	CTNAK(ac)WK
tr|D2YBG3|D2YBG3_VIBMI	tr|D2YBG3|D2YBG3_VIBMI Phosphoenolpyruvate carboxykinase (ATP) OS=Vibrio mimicus VM603 OX=671074 GN=pckA PE=3 SV=1	DTRGIIDAILDGSIEKAETKHIPIFNLQVPT	GIIDAILDGSIEK(ac)AETK
tr|D2YBG3|D2YBG3_VIBMI	tr|D2YBG3|D2YBG3_VIBMI Phosphoenolpyruvate carboxykinase (ATP) OS=Vibrio mimicus VM603 OX=671074 GN=pckA PE=3 SV=1	LVNTGWNGSGKRISIKDTRGIIDAILDGSIE	RISIK(ac)DTR
tr|D2YBG3|D2YBG3_VIBMI	tr|D2YBG3|D2YBG3_VIBMI Phosphoenolpyruvate carboxykinase (ATP) OS=Vibrio mimicus VM603 OX=671074 GN=pckA PE=3 SV=1	FGLSGTGKTTLSTDPKRALIGDDEHGWDDDG	TTLSTDPK(ac)R
tr|D2YBG3|D2YBG3_VIBMI	tr|D2YBG3|D2YBG3_VIBMI Phosphoenolpyruvate carboxykinase (ATP) OS=Vibrio mimicus VM603 OX=671074 GN=pckA PE=3 SV=1	AFLTLHPTKYAEVLVKRMEAAGAEAYLVNTG	YAEVLVK(ac)R
tr|D2YBG8|D2YBG8_VIBMI	tr|D2YBG8|D2YBG8_VIBMI General secretion pathway protein E OS=Vibrio mimicus VM603 OX=671074 GN=epsE PE=4 SV=1	LVSRVKVMAKLDIAEKRVPQDGRISLRIGGR	LDIAEK(ac)R
tr|D2YBI4|D2YBI4_VIBMI	tr|D2YBI4|D2YBI4_VIBMI RNA-binding protein OS=Vibrio mimicus VM603 OX=671074 GN=VMB_08810 PE=4 SV=1	EIVSRVVEGKEQAGEKFKDYFDHREPISKAP	EQAGEK(ac)FK
tr|D2YBM1|D2YBM1_VIBMI	tr|D2YBM1|D2YBM1_VIBMI Transcription termination/antitermination protein NusA OS=Vibrio mimicus VM603 OX=671074 GN=nusA PE=3 SV=1	KAAARDPGSRAKIAVKTNDKRIDPVGACVGM	IAVK(ac)TNDKR
tr|D2YBM1|D2YBM1_VIBMI	tr|D2YBM1|D2YBM1_VIBMI Transcription termination/antitermination protein NusA OS=Vibrio mimicus VM603 OX=671074 GN=nusA PE=3 SV=1	ERIFEALETALATSTKKKYEIEIDVRVAIDR	IFEALETALATSTK(ac)K
tr|D2YBM1|D2YBM1_VIBMI	tr|D2YBM1|D2YBM1_VIBMI Transcription termination/antitermination protein NusA OS=Vibrio mimicus VM603 OX=671074 GN=nusA PE=3 SV=1	QIESVTFDRITTQTAKQVIVQKVREAERAQI	ITTQTAK(ac)QVIVQK
tr|D2YBM1|D2YBM1_VIBMI	tr|D2YBM1|D2YBM1_VIBMI Transcription termination/antitermination protein NusA OS=Vibrio mimicus VM603 OX=671074 GN=nusA PE=3 SV=1	FRVEVPEIGEELIELKAAARDPGSRAKIAVK	VEVPEIGEELIELK(ac)AAAR
tr|D2YBM2|D2YBM2_VIBMI	tr|D2YBM2|D2YBM2_VIBMI Translation initiation factor IF-2 OS=Vibrio mimicus VM603 OX=671074 GN=infB PE=3 SV=1	AQREAEEAAKRAAEEKAKREAEEAVKREAEA	AAEEK(ac)AKR
tr|D2YBM2|D2YBM2_VIBMI	tr|D2YBM2|D2YBM2_VIBMI Translation initiation factor IF-2 OS=Vibrio mimicus VM603 OX=671074 GN=infB PE=3 SV=1	AGMNKAVADHVSEDEKQKLLAHLRKEHGDAT	AVADHVSEDEK(ac)QK
tr|D2YBM2|D2YBM2_VIBMI	tr|D2YBM2|D2YBM2_VIBMI Translation initiation factor IF-2 OS=Vibrio mimicus VM603 OX=671074 GN=infB PE=3 SV=1	RAAEEQAQREAEEAAKRAAEEKAKREAEEAV	EAEEAAK(ac)R
tr|D2YBM2|D2YBM2_VIBMI	tr|D2YBM2|D2YBM2_VIBMI Translation initiation factor IF-2 OS=Vibrio mimicus VM603 OX=671074 GN=infB PE=3 SV=1	EESRRQLEKVRELAEKNGERWSAEKETVGDM	ELAEK(ac)NGER
tr|D2YBM2|D2YBM2_VIBMI	tr|D2YBM2|D2YBM2_VIBMI Translation initiation factor IF-2 OS=Vibrio mimicus VM603 OX=671074 GN=infB PE=3 SV=1	KENELEEAILSDRDDKFDEVSRAPVVTIMGH	ENELEEAILSDRDDK(ac)FDEVSR
tr|D2YBM2|D2YBM2_VIBMI	tr|D2YBM2|D2YBM2_VIBMI Translation initiation factor IF-2 OS=Vibrio mimicus VM603 OX=671074 GN=infB PE=3 SV=1	NVVIYEGELESLRRFKDDVAEVKNGYECGIG	RFK(ac)DDVAEVK
tr|D2YBM2|D2YBM2_VIBMI	tr|D2YBM2|D2YBM2_VIBMI Translation initiation factor IF-2 OS=Vibrio mimicus VM603 OX=671074 GN=infB PE=3 SV=1	ELESLRRFKDDVAEVKNGYECGIGVKNYNDV	FKDDVAEVK(ac)NGYECGIGVK
tr|D2YBM2|D2YBM2_VIBMI	tr|D2YBM2|D2YBM2_VIBMI Translation initiation factor IF-2 OS=Vibrio mimicus VM603 OX=671074 GN=infB PE=3 SV=1	KLGAIAGCMVTEGVIKRNAPIRVLRDNVVIY	LGAIAGCMVTEGVIK(ac)R
tr|D2YBM2|D2YBM2_VIBMI	tr|D2YBM2|D2YBM2_VIBMI Translation initiation factor IF-2 OS=Vibrio mimicus VM603 OX=671074 GN=infB PE=3 SV=1	KREAQATTQPRSDEEKLKQEAARKEAEALKR	SDEEK(ac)LKQEAAR
tr|D2YBM2|D2YBM2_VIBMI	tr|D2YBM2|D2YBM2_VIBMI Translation initiation factor IF-2 OS=Vibrio mimicus VM603 OX=671074 GN=infB PE=3 SV=1	EIIGLAEVRDVFKSPKLGAIAGCMVTEGVIK	SPK(ac)LGAIAGCMVTEGVIK
tr|D2YBM6|D2YBM6_VIBMI	tr|D2YBM6|D2YBM6_VIBMI Polyribonucleotide nucleotidyltransferase OS=Vibrio mimicus VM603 OX=671074 GN=pnp PE=3 SV=1	SEFAPRIHTMKISVDKIKDVIGKGGAVIRQL	ISVDK(ac)IKDVIGK
tr|D2YBM6|D2YBM6_VIBMI	tr|D2YBM6|D2YBM6_VIBMI Polyribonucleotide nucleotidyltransferase OS=Vibrio mimicus VM603 OX=671074 GN=pnp PE=3 SV=1	____________MFEKPVVKTFQYGNHTVTL	MFEK(ac)PVVK
tr|D2YBM6|D2YBM6_VIBMI	tr|D2YBM6|D2YBM6_VIBMI Polyribonucleotide nucleotidyltransferase OS=Vibrio mimicus VM603 OX=671074 GN=pnp PE=3 SV=1	DGLVHISQIADKRVEKVSDYLTEGQEVQVKV	RVEK(ac)VSDYLTEGQEVQVK
tr|D2YBM6|D2YBM6_VIBMI	tr|D2YBM6|D2YBM6_VIBMI Polyribonucleotide nucleotidyltransferase OS=Vibrio mimicus VM603 OX=671074 GN=pnp PE=3 SV=1	RVGHIDGQLVLNPSEKELKQSRLDLVVAGTD	VGHIDGQLVLNPSEK(ac)ELK
tr|D2YBM6|D2YBM6_VIBMI	tr|D2YBM6|D2YBM6_VIBMI Polyribonucleotide nucleotidyltransferase OS=Vibrio mimicus VM603 OX=671074 GN=pnp PE=3 SV=1	HIDGQLVLNPSEKELKQSRLDLVVAGTDNAV	VGHIDGQLVLNPSEKELK(ac)QSR
tr|D2YBN8|D2YBN8_VIBMI	tr|D2YBN8|D2YBN8_VIBMI Peptide chain release factor 3 OS=Vibrio mimicus VM603 OX=671074 GN=prfC PE=3 SV=1	LKIACSPITWPIGCGKEFKGVYHIHRDETIL	IACSPITWPIGCGK(ac)EFK
tr|D2YBN8|D2YBN8_VIBMI	tr|D2YBN8|D2YBN8_VIBMI Peptide chain release factor 3 OS=Vibrio mimicus VM603 OX=671074 GN=prfC PE=3 SV=1	FAPELFRRIRLRDPLKQKQLLKGLVQLSEEG	LRDPLK(ac)QK
tr|D2YBN8|D2YBN8_VIBMI	tr|D2YBN8|D2YBN8_VIBMI Peptide chain release factor 3 OS=Vibrio mimicus VM603 OX=671074 GN=prfC PE=3 SV=1	TMVNLNLAQERSPEVKFRATREH________	SPEVK(ac)FR
tr|D2YBN8|D2YBN8_VIBMI	tr|D2YBN8|D2YBN8_VIBMI Peptide chain release factor 3 OS=Vibrio mimicus VM603 OX=671074 GN=prfC PE=3 SV=1	GVNVATARWVECDDVKKFEEFKRKNQSNLAL	WVECDDVK(ac)K
tr|D2YBP2|D2YBP2_VIBMI	tr|D2YBP2|D2YBP2_VIBMI Peptide chain release factor 2 OS=Vibrio mimicus VM603 OX=671074 GN=prfB PE=3 SV=1	AMKQLRAKLFELELQKQNAEKQANEDAKSDI	LFELELQK(ac)QNAEK
tr|D2YBP2|D2YBP2_VIBMI	tr|D2YBP2|D2YBP2_VIBMI Peptide chain release factor 2 OS=Vibrio mimicus VM603 OX=671074 GN=prfB PE=3 SV=1	RAKLFELELQKQNAEKQANEDAKSDIGWGSQ	QNAEK(ac)QANEDAK
tr|D2YBP3|D2YBP3_VIBMI	tr|D2YBP3|D2YBP3_VIBMI Lysine--tRNA ligase OS=Vibrio mimicus VM603 OX=671074 GN=lysS PE=3 SV=1	GRIQAYASKEVQQELKDKYQGLDIGDIIGVQ	EVQQELK(ac)DK
tr|D2YBP3|D2YBP3_VIBMI	tr|D2YBP3|D2YBP3_VIBMI Lysine--tRNA ligase OS=Vibrio mimicus VM603 OX=671074 GN=lysS PE=3 SV=1	QIAQEENKLIAERRSKLDHIRKDCKANGHPN	SK(ac)LDHIR
tr|D2YBP4|D2YBP4_VIBMI	tr|D2YBP4|D2YBP4_VIBMI Sigma-54 dependent transcriptional regulator OS=Vibrio mimicus VM603 OX=671074 GN=VMB_09410 PE=4 SV=1	GESGTGKETVAKAIHKTSSRAQKPFISVNCR	AIHK(ac)TSSR
tr|D2YBP4|D2YBP4_VIBMI	tr|D2YBP4|D2YBP4_VIBMI Sigma-54 dependent transcriptional regulator OS=Vibrio mimicus VM603 OX=671074 GN=VMB_09410 PE=4 SV=1	RYHWPGNVRELMNQIKRVVLMSDSVVLDESQ	ELMNQIK(ac)R
tr|D2YBP4|D2YBP4_VIBMI	tr|D2YBP4|D2YBP4_VIBMI Sigma-54 dependent transcriptional regulator OS=Vibrio mimicus VM603 OX=671074 GN=VMB_09410 PE=4 SV=1	LIGESMPMKRLRDQIKRIGPTDVSILIYGES	LRDQIK(ac)R
tr|D2YBP6|D2YBP6_VIBMI	tr|D2YBP6|D2YBP6_VIBMI Oxidoreductase Tas, aldo/keto reductase family OS=Vibrio mimicus VM603 OX=671074 GN=VMB_09430 PE=4 SV=1	NETPWGVMSYLRLAEKHELPRIVSIQNPYNL	LAEK(ac)HELPR
tr|D2YBQ3|D2YBQ3_VIBMI	tr|D2YBQ3|D2YBQ3_VIBMI Thymidylate synthase OS=Vibrio mimicus VM603 OX=671074 GN=thyA PE=3 SV=1	GRAWAKPDGGHIDQLKKIVDDLTRGVDDRGE	AWAKPDGGHIDQLK(ac)K
tr|D2YBR0|D2YBR0_VIBMI	tr|D2YBR0|D2YBR0_VIBMI Isoleucine--tRNA ligase OS=Vibrio mimicus VM603 OX=671074 GN=ileS PE=3 SV=1	REYAAGQVEGQKESFKRLGIMGEWDKPYRTM	EYAAGQVEGQKESFK(ac)R
tr|D2YBR0|D2YBR0_VIBMI	tr|D2YBR0|D2YBR0_VIBMI Isoleucine--tRNA ligase OS=Vibrio mimicus VM603 OX=671074 GN=ileS PE=3 SV=1	EGEQPERIIVASELAKSVMDRAGIEHFHNLG	IIVASELAK(ac)SVMDR
tr|D2YBR0|D2YBR0_VIBMI	tr|D2YBR0|D2YBR0_VIBMI Isoleucine--tRNA ligase OS=Vibrio mimicus VM603 OX=671074 GN=ileS PE=3 SV=1	ELVLFADDALASKLAKLGDELRFVLLTSKAV	LAK(ac)LGDELR
tr|D2YBR0|D2YBR0_VIBMI	tr|D2YBR0|D2YBR0_VIBMI Isoleucine--tRNA ligase OS=Vibrio mimicus VM603 OX=671074 GN=ileS PE=3 SV=1	DIDGLFVQVNKTEAEKCDRCWHHTPDVGTIA	TEAEK(ac)CDR
tr|D2YBR0|D2YBR0_VIBMI	tr|D2YBR0|D2YBR0_VIBMI Isoleucine--tRNA ligase OS=Vibrio mimicus VM603 OX=671074 GN=ileS PE=3 SV=1	___________MSEYKDTLNLPETGFPMRGD	SEYK(ac)DTLNLPETGFPMR
tr|D2YBR0|D2YBR0_VIBMI	tr|D2YBR0|D2YBR0_VIBMI Isoleucine--tRNA ligase OS=Vibrio mimicus VM603 OX=671074 GN=ileS PE=3 SV=1	SKSIGNVVSPQDVTNKLGADILRLWVASTDY	SIGNVVSPQDVTNK(ac)LGADILR
tr|D2YBS2|D2YBS2_VIBMI	tr|D2YBS2|D2YBS2_VIBMI Inner membrane protein OS=Vibrio mimicus VM603 OX=671074 GN=VMB_09690 PE=4 SV=1	LIIPLRAGDRVIGTIKLYEPKRKLFSTINMS	VIGTIK(ac)LYEPK
tr|D2YBS3|D2YBS3_VIBMI	tr|D2YBS3|D2YBS3_VIBMI Phospho-2-dehydro-3-deoxyheptonate aldolase OS=Vibrio mimicus VM603 OX=671074 GN=aroF PE=3 SV=1	VNISDEQILITPDALKAKIPLSDKARKFIRE	SELSDVNISDEQILITPDALK(ac)AK
tr|D2YBS6|D2YBS6_VIBMI	tr|D2YBS6|D2YBS6_VIBMI ABC transporter, ATP-binding protein OS=Vibrio mimicus VM603 OX=671074 GN=VMB_09730 PE=4 SV=1	ARMARFEELQNTEHQKRNETNELFIPPGERL	FEELQNTEHQK(ac)R
tr|D2YBS6|D2YBS6_VIBMI	tr|D2YBS6|D2YBS6_VIBMI ABC transporter, ATP-binding protein OS=Vibrio mimicus VM603 OX=671074 GN=VMB_09730 PE=4 SV=1	LEQKDARLKQEASQEKARQKTIEKELEWVRQ	QEASQEK(ac)AR
tr|D2YBT2|D2YBT2_VIBMI	tr|D2YBT2|D2YBT2_VIBMI Prephenate dehydratase OS=Vibrio mimicus VM603 OX=671074 GN=pheA PE=4 SV=1	KGVKLESCASTADAMKKVQELNRTDVAAIGN	LESCASTADAMK(ac)K
tr|D2YBT3|D2YBT3_VIBMI	tr|D2YBT3|D2YBT3_VIBMI Sigma-54 modulation protein, putative OS=Vibrio mimicus VM603 OX=671074 GN=VMB_09800 PE=4 SV=1	KNIEITSAIRNHIEGKFKKLEKWQVDIIGCQ	NHIEGK(ac)FK
tr|D2YBT3|D2YBT3_VIBMI	tr|D2YBT3|D2YBT3_VIBMI Sigma-54 modulation protein, putative OS=Vibrio mimicus VM603 OX=671074 GN=VMB_09800 PE=4 SV=1	QLNKLRHKPEARRADKPELSEEVE_______	RADK(ac)PELSEEVE
tr|D2YBT5|D2YBT5_VIBMI	tr|D2YBT5|D2YBT5_VIBMI Pseudouridine synthase OS=Vibrio mimicus VM603 OX=671074 GN=rluD PE=3 SV=1	PDDMVTMTLALREDSKLNHTEEY________	EDSK(ac)LNHTEEY
tr|D2YBT5|D2YBT5_VIBMI	tr|D2YBT5|D2YBT5_VIBMI Pseudouridine synthase OS=Vibrio mimicus VM603 OX=671074 GN=rluD PE=3 SV=1	WLLEGKIAVNGEVVTKPRTKVMGGEVIVVQA	IAVNGEVVTK(ac)PR
tr|D2YBT7|D2YBT7_VIBMI	tr|D2YBT7|D2YBT7_VIBMI Chaperone protein ClpB OS=Vibrio mimicus VM603 OX=671074 GN=clpB PE=3 SV=1	LQEKERDYAELEEVWKAEKAALSGTQHIKAA	DYAELEEVWK(ac)AEK
tr|D2YBT7|D2YBT7_VIBMI	tr|D2YBT7|D2YBT7_VIBMI Chaperone protein ClpB OS=Vibrio mimicus VM603 OX=671074 GN=clpB PE=3 SV=1	EAEKEKLLRMEEVLHKRVIGQKEAVEVVANA	MEEVLHK(ac)R
tr|D2YBT7|D2YBT7_VIBMI	tr|D2YBT7|D2YBT7_VIBMI Chaperone protein ClpB OS=Vibrio mimicus VM603 OX=671074 GN=clpB PE=3 SV=1	SSIRMQIDSKPEALDKLERKIIQLKIEQQAL	MQIDSKPEALDK(ac)LER
tr|D2YBT7|D2YBT7_VIBMI	tr|D2YBT7|D2YBT7_VIBMI Chaperone protein ClpB OS=Vibrio mimicus VM603 OX=671074 GN=clpB PE=3 SV=1	PLLTMLNVDVMQLRSKLSEMLDRLPKVSGIG	SK(ac)LSEMLDRLPK
tr|D2YBT7|D2YBT7_VIBMI	tr|D2YBT7|D2YBT7_VIBMI Chaperone protein ClpB OS=Vibrio mimicus VM603 OX=671074 GN=clpB PE=3 SV=1	KEFGLTEKKVSEAIEKIRGGQKVNDPNAEEL	VSEAIEK(ac)IR
tr|D2YBX4|D2YBX4_VIBMI	tr|D2YBX4|D2YBX4_VIBMI L-serine dehydratase 1 OS=Vibrio mimicus VM603 OX=671074 GN=sdaA PE=4 SV=1	AMGAVKAINASRMALKRTSKCLISLDKVIET	AINASRMALK(ac)R
tr|D2YBY3|D2YBY3_VIBMI	tr|D2YBY3|D2YBY3_VIBMI Bifunctional protein PutA OS=Vibrio mimicus VM603 OX=671074 GN=putA PE=3 SV=1	PLATPSDAEKASMAEKTTRLIEAIRSDKKAV	ASMAEK(ac)TTR
tr|D2YBY3|D2YBY3_VIBMI	tr|D2YBY3|D2YBY3_VIBMI Bifunctional protein PutA OS=Vibrio mimicus VM603 OX=671074 GN=putA PE=3 SV=1	VPHLHQTDVGPVIDEKAKQKLLAHIEHMSQT	VGVPHLHQTDVGPVIDEK(ac)AK
tr|D2YBY7|D2YBY7_VIBMI	tr|D2YBY7|D2YBY7_VIBMI Methyl-accepting chemotaxis protein OS=Vibrio mimicus VM603 OX=671074 GN=VMB_10340 PE=4 SV=1	NQGADHAAASATQASKRIRTQQDEITMVATA	EVSVALNQGADHAAASATQASK(ac)R
tr|D2YBY7|D2YBY7_VIBMI	tr|D2YBY7|D2YBY7_VIBMI Methyl-accepting chemotaxis protein OS=Vibrio mimicus VM603 OX=671074 GN=VMB_10340 PE=4 SV=1	RLEVRSQDEVGLLADKFNKFVDRLHHMVKNV	SQDEVGLLADK(ac)FNK
tr|D2YC04|D2YC04_VIBMI	tr|D2YC04|D2YC04_VIBMI Glycerol-3-phosphate transporter OS=Vibrio mimicus VM603 OX=671074 GN=glpT PE=4 SV=1	CLLYAFVGERAHHNEKLKQAAV_________	AHHNEK(ac)LK
tr|D2YC24|D2YC24_VIBMI	tr|D2YC24|D2YC24_VIBMI Tryptophanase OS=Vibrio mimicus VM603 OX=671074 GN=tnaA PE=3 SV=1	HQGRGAEQIYIPVLIKKREKEKGLDRSKMVA	GAEQIYIPVLIK(ac)K
tr|D2YC24|D2YC24_VIBMI	tr|D2YC24|D2YC24_VIBMI Tryptophanase OS=Vibrio mimicus VM603 OX=671074 GN=tnaA PE=3 SV=1	KHLPEPFRIRVIEPVKRTTREYREQAILNAG	VIEPVK(ac)R
tr|D2YC44|D2YC44_VIBMI	tr|D2YC44|D2YC44_VIBMI Cold shock DNA-binding domain protein OS=Vibrio mimicus VM603 OX=671074 GN=VMB_10910 PE=4 SV=1	FVITQGQKGPQAESIKVL_____________	GPQAESIK(ac)VL
tr|D2YC51|D2YC51_VIBMI	tr|D2YC51|D2YC51_VIBMI D-lactate dehydrogenase OS=Vibrio mimicus VM603 OX=671074 GN=ldhA PE=3 SV=1	SRGELLDSAAAIEALKRGRIGALGLDVYDNE	GELLDSAAAIEALK(ac)R
tr|D2YC51|D2YC51_VIBMI	tr|D2YC51|D2YC51_VIBMI D-lactate dehydrogenase OS=Vibrio mimicus VM603 OX=671074 GN=ldhA PE=3 SV=1	NSQFTLHFHDFRLTEKTAQMAKGCEAVCAFV	LTEK(ac)TAQMAK
tr|D2YC62|D2YC62_VIBMI	tr|D2YC62|D2YC62_VIBMI SIS domain-containing protein OS=Vibrio mimicus VM603 OX=671074 GN=VMB_11090 PE=4 SV=1	ITLTSELEKLPKLGEKIIRASKLKEGDILLL	LGEK(ac)IIR
tr|D2YC82|D2YC82_VIBMI	tr|D2YC82|D2YC82_VIBMI ATP-dependent RNA helicase RhlE OS=Vibrio mimicus VM603 OX=671074 GN=rhlE PE=3 SV=1	VKEGNWQQVLVFMRTKHGANRLATYLNEQGL	TK(ac)HGANR
tr|D2YC86|D2YC86_VIBMI	tr|D2YC86|D2YC86_VIBMI Methyl-accepting chemotaxis protein OS=Vibrio mimicus VM603 OX=671074 GN=VMB_11330 PE=4 SV=1	GLAHMSAHRDLSQELKDTGKDEMSQISRSVN	DLSQELK(ac)DTGKDEMSQISR
tr|D2YC87|D2YC87_VIBMI	tr|D2YC87|D2YC87_VIBMI Response regulator OS=Vibrio mimicus VM603 OX=671074 GN=VMB_11340 PE=4 SV=1	EGLPAEVEIRCKEVLKKGRTCDYGDAYVFFK	CKEVLK(ac)K
tr|D2YCB4|D2YCB4_VIBMI	tr|D2YCB4|D2YCB4_VIBMI Uncharacterized protein OS=Vibrio mimicus VM603 OX=671074 GN=VMB_11610 PE=4 SV=1	DTSRSGYVTITYLGKKDITVPVTISNHLGRK	K(ac)DITVPVTISNHLGR
tr|D2YCC2|D2YCC2_VIBMI	tr|D2YCC2|D2YCC2_VIBMI Pseudouridine synthase OS=Vibrio mimicus VM603 OX=671074 GN=VMB_11690 PE=3 SV=1	MLLKSGEVTVDDLVQKSGAFKLKETSRVEWQ	SGEVTVDDLVQK(ac)SGAFK
tr|D2YCD1|D2YCD1_VIBMI	tr|D2YCD1|D2YCD1_VIBMI Aminotransferasee, class III/decarboxylase, group II OS=Vibrio mimicus VM603 OX=671074 GN=VMB_11780 PE=4 SV=1	EHAKLAGQYLRAGLEKIQSRVNCIAEVRGKG	AGLEK(ac)IQSR
tr|D2YCD1|D2YCD1_VIBMI	tr|D2YCD1|D2YCD1_VIBMI Aminotransferasee, class III/decarboxylase, group II OS=Vibrio mimicus VM603 OX=671074 GN=VMB_11780 PE=4 SV=1	AGGGKKDPEQANQEWKKHFIHTGHMGSQEFS	DPEQANQEWK(ac)K
tr|D2YCD1|D2YCD1_VIBMI	tr|D2YCD1|D2YCD1_VIBMI Aminotransferasee, class III/decarboxylase, group II OS=Vibrio mimicus VM603 OX=671074 GN=VMB_11780 PE=4 SV=1	LAIQRAALERGLMVEKGGRDGSVIRFLPPVI	GLMVEK(ac)GGR
tr|D2YCE9|D2YCE9_VIBMI	tr|D2YCE9|D2YCE9_VIBMI Acetate kinase OS=Vibrio mimicus VM603 OX=671074 GN=ackA PE=3 SV=1	PGIIEFLMKKGWSQEKVFETLNKKSGFLGVS	GWSQEK(ac)VFETLNK
tr|D2YCE9|D2YCE9_VIBMI	tr|D2YCE9|D2YCE9_VIBMI Acetate kinase OS=Vibrio mimicus VM603 OX=671074 GN=ackA PE=3 SV=1	MKKGWSQEKVFETLNKKSGFLGVSGLTSDAR	VFETLNK(ac)K
tr|D2YCE9|D2YCE9_VIBMI	tr|D2YCE9|D2YCE9_VIBMI Acetate kinase OS=Vibrio mimicus VM603 OX=671074 GN=ackA PE=3 SV=1	RSGDLDPGIIEFLMKKGWSQEKVFETLNKKS	K(ac)GWSQEKVFETLNK
tr|D2YCH5|D2YCH5_VIBMI	tr|D2YCH5|D2YCH5_VIBMI Biosynthetic arginine decarboxylase OS=Vibrio mimicus VM603 OX=671074 GN=speA PE=3 SV=1	PRLGLRIRLASQGAGKWQSSGGEKSKFGLAA	LASQGAGK(ac)WQSSGGEK
tr|D2YCH5|D2YCH5_VIBMI	tr|D2YCH5|D2YCH5_VIBMI Biosynthetic arginine decarboxylase OS=Vibrio mimicus VM603 OX=671074 GN=speA PE=3 SV=1	VFIVLEKLSELDLVLKEAKSLGVKPRLGLRI	LSELDLVLK(ac)EAK
tr|D2YCH6|D2YCH6_VIBMI	tr|D2YCH6|D2YCH6_VIBMI Agmatinase OS=Vibrio mimicus VM603 OX=671074 GN=speB PE=3 SV=1	EDFTYRLEAATSEILKSGKTMLALGGDHFIT	LEAATSEILK(ac)SGK
tr|D2YCH8|D2YCH8_VIBMI	tr|D2YCH8|D2YCH8_VIBMI 4-deoxy-L-threo-5-hexosulose-uronate ketol-isomerase OS=Vibrio mimicus VM603 OX=671074 GN=kduI PE=3 SV=1	QEASPVTLGDAATSNKRTIYKYIVPDVLPTC	ITLQEASPVTLGDAATSNK(ac)R
tr|D2YCI2|D2YCI2_VIBMI	tr|D2YCI2|D2YCI2_VIBMI ATP synthase subunit b OS=Vibrio mimicus VM603 OX=671074 GN=atpF PE=3 SV=1	IDKDAHKDILDNITAKL______________	DILDNITAK(ac)L
tr|D2YCI2|D2YCI2_VIBMI	tr|D2YCI2|D2YCI2_VIBMI ATP synthase subunit b OS=Vibrio mimicus VM603 OX=671074 GN=atpF PE=3 SV=1	KKDLDLAQANASDQLKEAKRTATELIEQANK	DLDLAQANASDQLK(ac)EAK
tr|D2YCI2|D2YCI2_VIBMI	tr|D2YCI2|D2YCI2_VIBMI ATP synthase subunit b OS=Vibrio mimicus VM603 OX=671074 GN=atpF PE=3 SV=1	LDLAQANASDQLKEAKRTATELIEQANKRKA	DLDLAQANASDQLKEAK(ac)R
tr|D2YCI2|D2YCI2_VIBMI	tr|D2YCI2|D2YCI2_VIBMI ATP synthase subunit b OS=Vibrio mimicus VM603 OX=671074 GN=atpF PE=3 SV=1	KEAKRTATELIEQANKRKAQIIDEAREEAQA	TATELIEQANK(ac)RK
tr|D2YCI3|D2YCI3_VIBMI	tr|D2YCI3|D2YCI3_VIBMI ATP synthase subunit delta OS=Vibrio mimicus VM603 OX=671074 GN=atpH PE=3 SV=1	SATELSEQQRSEIGSKLEQRLERKVQLNCSV	SEIGSK(ac)LEQR
tr|D2YCI4|D2YCI4_VIBMI	tr|D2YCI4|D2YCI4_VIBMI ATP synthase subunit alpha OS=Vibrio mimicus VM603 OX=671074 GN=atpA PE=3 SV=1	NDEIEAQLKKLVDDFKATQTW__________	KLVDDFK(ac)ATQTW
tr|D2YCI4|D2YCI4_VIBMI	tr|D2YCI4|D2YCI4_VIBMI ATP synthase subunit alpha OS=Vibrio mimicus VM603 OX=671074 GN=atpA PE=3 SV=1	IDKTGAYNDEIEAQLKKLVDDFKATQTW___	TGAYNDEIEAQLK(ac)K
tr|D2YCI4|D2YCI4_VIBMI	tr|D2YCI4|D2YCI4_VIBMI ATP synthase subunit alpha OS=Vibrio mimicus VM603 OX=671074 GN=atpA PE=3 SV=1	DPGISVSRVGGAAQTKIVKKLSGGIRTALAA	VGGAAQTK(ac)IVK
tr|D2YCI5|D2YCI5_VIBMI	tr|D2YCI5|D2YCI5_VIBMI ATP synthase gamma chain OS=Vibrio mimicus VM603 OX=671074 GN=atpG PE=3 SV=1	NINLFKKAITDMQTWKEKGAQIELAIIGSKA	AITDMQTWK(ac)EK
tr|D2YCI5|D2YCI5_VIBMI	tr|D2YCI5|D2YCI5_VIBMI ATP synthase gamma chain OS=Vibrio mimicus VM603 OX=671074 GN=atpG PE=3 SV=1	_MAGAKEIRTKIGSVKSTQKITKAMEMVAAS	IGSVK(ac)STQK
tr|D2YCI5|D2YCI5_VIBMI	tr|D2YCI5|D2YCI5_VIBMI ATP synthase gamma chain OS=Vibrio mimicus VM603 OX=671074 GN=atpG PE=3 SV=1	EDLIGSVGVMLKKYDKGELDRLYLVFNQFVN	KYDK(ac)GELDR
tr|D2YCI7|D2YCI7_VIBMI	tr|D2YCI7|D2YCI7_VIBMI ATP synthase epsilon chain OS=Vibrio mimicus VM603 OX=671074 GN=atpC PE=3 SV=1	VLADTAIRGEDLDAAKAEEAKRRAEERILNQ	GEDLDAAK(ac)AEEAK
tr|D2YCI7|D2YCI7_VIBMI	tr|D2YCI7|D2YCI7_VIBMI ATP synthase epsilon chain OS=Vibrio mimicus VM603 OX=671074 GN=atpC PE=3 SV=1	AIRGEDLDAAKAEEAKRRAEERILNQHGDMD	GEDLDAAKAEEAK(ac)R
tr|D2YCI8|D2YCI8_VIBMI	tr|D2YCI8|D2YCI8_VIBMI Bifunctional protein GlmU OS=Vibrio mimicus VM603 OX=671074 GN=glmU PE=3 SV=1	PVVAIVEQKDASEEQKLIKEVNTGVLVATGR	DASEEQK(ac)LIK
tr|D2YCI8|D2YCI8_VIBMI	tr|D2YCI8|D2YCI8_VIBMI Bifunctional protein GlmU OS=Vibrio mimicus VM603 OX=671074 GN=glmU PE=3 SV=1	AELRDDAHVGNFVEMKNARLGEGSKANHLTY	DDAHVGNFVEMK(ac)NAR
tr|D2YCL4|D2YCL4_VIBMI	tr|D2YCL4|D2YCL4_VIBMI Formate dehydrogenase, alpha subunit OS=Vibrio mimicus VM603 OX=671074 GN=VMB_12610 PE=3 SV=1	DLTAEEKAAAEGKNWKTDLSGGIQRVAIKHG	NWK(ac)TDLSGGIQR
tr|D2YCM0|D2YCM0_VIBMI	tr|D2YCM0|D2YCM0_VIBMI UPF0234 protein VMB_12670 OS=Vibrio mimicus VM603 OX=671074 GN=VMB_12670 PE=3 SV=1	EALLAKKIVKLIKDAKIKVQASIQGDKVRVT	LIKDAK(ac)IK
tr|D2YCM0|D2YCM0_VIBMI	tr|D2YCM0|D2YCM0_VIBMI UPF0234 protein VMB_12670 OS=Vibrio mimicus VM603 OX=671074 GN=VMB_12670 PE=3 SV=1	ASRFDFRNVDASFELKEETVKLSAEDDFQLG	NVDASFELK(ac)EETVK
tr|D2YCM0|D2YCM0_VIBMI	tr|D2YCM0|D2YCM0_VIBMI UPF0234 protein VMB_12670 OS=Vibrio mimicus VM603 OX=671074 GN=VMB_12670 PE=3 SV=1	HKDAEFKQGLEALLAKKIVKLIKDAKIKVQA	QGLEALLAK(ac)K
tr|D2YCM0|D2YCM0_VIBMI	tr|D2YCM0|D2YCM0_VIBMI UPF0234 protein VMB_12670 OS=Vibrio mimicus VM603 OX=671074 GN=VMB_12670 PE=3 SV=1	IKDAKIKVQASIQGDKVRVTGKKRDDLQEVM	VQASIQGDK(ac)VR
tr|D2YCM1|D2YCM1_VIBMI	tr|D2YCM1|D2YCM1_VIBMI Phospho-2-dehydro-3-deoxyheptonate aldolase OS=Vibrio mimicus VM603 OX=671074 GN=aroH PE=3 SV=1	LPERLVVDFSHANCQKQHRKQVDVARDICQQ	LVVDFSHANCQK(ac)QHR
tr|D2YCM4|D2YCM4_VIBMI	tr|D2YCM4|D2YCM4_VIBMI Uncharacterized protein OS=Vibrio mimicus VM603 OX=671074 GN=VMB_12710 PE=3 SV=1	IKSVREDGKIDLSLQKIGMEKMDDLSSKILE	IDLSLQK(ac)IGMEK
tr|D2YCM4|D2YCM4_VIBMI	tr|D2YCM4|D2YCM4_VIBMI Uncharacterized protein OS=Vibrio mimicus VM603 OX=671074 GN=VMB_12710 PE=3 SV=1	EKMDDLSSKILETLEKKGGFLPLSDKSTPEA	ILETLEK(ac)K
tr|D2YCM4|D2YCM4_VIBMI	tr|D2YCM4|D2YCM4_VIBMI Uncharacterized protein OS=Vibrio mimicus VM603 OX=671074 GN=VMB_12710 PE=3 SV=1	YVYTDKASGRIVGTTKFNKLLDKTPAKYTPN	IVGTTK(ac)FNK
tr|D2YCM5|D2YCM5_VIBMI	tr|D2YCM5|D2YCM5_VIBMI Ribosomal RNA small subunit methyltransferase F OS=Vibrio mimicus VM603 OX=671074 GN=rsmF PE=3 SV=1	ELRFSRMGIKIAEAHKSGYRWQHQVATCLAS	IAEAHK(ac)SGYR
tr|D2YCM5|D2YCM5_VIBMI	tr|D2YCM5|D2YCM5_VIBMI Ribosomal RNA small subunit methyltransferase F OS=Vibrio mimicus VM603 OX=671074 GN=rsmF PE=3 SV=1	NKVTQKQQSEIAQQLKKSLGVELPSDSQVWL	QQSEIAQQLK(ac)K
tr|D2YCP3|D2YCP3_VIBMI	tr|D2YCP3|D2YCP3_VIBMI Diaminopimelate decarboxylase OS=Vibrio mimicus VM603 OX=671074 GN=lysA PE=3 SV=1	SKVVFSGVGKTEAEMKRALQLKIKCFNVESE	TEAEMK(ac)R
tr|D2YCQ1|D2YCQ1_VIBMI	tr|D2YCQ1|D2YCQ1_VIBMI Cof protein OS=Vibrio mimicus VM603 OX=671074 GN=VMB_12980 PE=4 SV=1	LSMAGKGLVMGTAHEKVFKALPNNEVIGSNA	GLVMGTAHEK(ac)VFK
tr|D2YCQ8|D2YCQ8_VIBMI	tr|D2YCQ8|D2YCQ8_VIBMI Uncharacterized protein OS=Vibrio mimicus VM603 OX=671074 GN=VMB_13050 PE=4 SV=1	QLVTSCEERLPHDVIKKLRYVATIRNKVVHE	LPHDVIK(ac)K
tr|D2YCR3|D2YCR3_VIBMI	tr|D2YCR3|D2YCR3_VIBMI Cell division ATP-binding protein FtsE OS=Vibrio mimicus VM603 OX=671074 GN=ftsE PE=3 SV=1	VALPMRIESIAENEIKRRVSAALDKTGLLDK	IESIAENEIK(ac)R
tr|D2YCR6|D2YCR6_VIBMI	tr|D2YCR6|D2YCR6_VIBMI Soluble pyridine nucleotide transhydrogenase OS=Vibrio mimicus VM603 OX=671074 GN=sthA PE=3 SV=1	ATFSTILGHAKSVIDKQTRLRQGFYDRNQCT	SVIDK(ac)QTR
tr|D2YCR6|D2YCR6_VIBMI	tr|D2YCR6|D2YCR6_VIBMI Soluble pyridine nucleotide transhydrogenase OS=Vibrio mimicus VM603 OX=671074 GN=sthA PE=3 SV=1	EISSVGRTEQELTAAKVPYEVGRASFKHLAR	TEQELTAAK(ac)VPYEVGR
tr|D2YCR6|D2YCR6_VIBMI	tr|D2YCR6|D2YCR6_VIBMI Soluble pyridine nucleotide transhydrogenase OS=Vibrio mimicus VM603 OX=671074 GN=sthA PE=3 SV=1	ADCLLYANGRTGNTDKLNLESVGLQADSRGQ	TGNTDK(ac)LNLESVGLQADSR
tr|D2YCR9|D2YCR9_VIBMI	tr|D2YCR9|D2YCR9_VIBMI Phage integrase family protein OS=Vibrio mimicus VM603 OX=671074 GN=VMB_13160 PE=3 SV=1	LADLSIYDLNRVFDAKVDKDGKRMAGAIGVC	VFDAK(ac)VDK
tr|D2YCS2|D2YCS2_VIBMI	tr|D2YCS2|D2YCS2_VIBMI Fructose repressor OS=Vibrio mimicus VM603 OX=671074 GN=fruR PE=4 SV=1	SYVINGKAQKYRISEKTQQKVMAVVEKYNFR	ISEK(ac)TQQK
tr|D2YCT1|D2YCT1_VIBMI	tr|D2YCT1|D2YCT1_VIBMI Ribosome biogenesis GTPase A OS=Vibrio mimicus VM603 OX=671074 GN=VMB_13280 PE=3 SV=1	ELQQVEIDEALKAEEKAKRKEERRKRYLRNK	AEEK(ac)AKR
tr|D2YCT1|D2YCT1_VIBMI	tr|D2YCT1|D2YCT1_VIBMI Ribosome biogenesis GTPase A OS=Vibrio mimicus VM603 OX=671074 GN=VMB_13280 PE=3 SV=1	LELCRKLAPQREEIGKNIRTMIMGIPNVGKS	LAPQREEIGK(ac)NIR
tr|D2YCU0|D2YCU0_VIBMI	tr|D2YCU0|D2YCU0_VIBMI Cell division protein FtsZ OS=Vibrio mimicus VM603 OX=671074 GN=ftsZ PE=3 SV=1	ELSKHVDSLITIPNEKLLKVLGRGITLLEAF	HVDSLITIPNEK(ac)LLK
tr|D2YCU1|D2YCU1_VIBMI	tr|D2YCU1|D2YCU1_VIBMI Cell division protein FtsA OS=Vibrio mimicus VM603 OX=671074 GN=ftsA PE=3 SV=1	RGMDKGGVNDLESVVKSVQRAIDQAEMMAEC	GGVNDLESVVK(ac)SVQR
tr|D2YCV2|D2YCV2_VIBMI	tr|D2YCV2|D2YCV2_VIBMI Ribosomal RNA small subunit methyltransferase H OS=Vibrio mimicus VM603 OX=671074 GN=rsmH PE=3 SV=1	DLDDITWVIREFGEDKHARRIAKAIVEYREN	EFGEDK(ac)HAR
tr|D2YCV3|D2YCV3_VIBMI	tr|D2YCV3|D2YCV3_VIBMI Dihydrolipoyl dehydrogenase OS=Vibrio mimicus VM603 OX=671074 GN=lpdA PE=3 SV=1	AVEAKEDGIYVSMEGKSAPAQAERYDAVLVA	EDGIYVSMEGK(ac)SAPAQAER
tr|D2YCV3|D2YCV3_VIBMI	tr|D2YCV3|D2YCV3_VIBMI Dihydrolipoyl dehydrogenase OS=Vibrio mimicus VM603 OX=671074 GN=lpdA PE=3 SV=1	KGVHEGHVAAEVISGKKHYFDPKVIPSIAYT	GVHEGHVAAEVISGK(ac)K
tr|D2YCV3|D2YCV3_VIBMI	tr|D2YCV3|D2YCV3_VIBMI Dihydrolipoyl dehydrogenase OS=Vibrio mimicus VM603 OX=671074 GN=lpdA PE=3 SV=1	IDVVEMFDQLIPAADKDMVKVYTKRIKDKFN	IDVVEMFDQLIPAADK(ac)DMVK
tr|D2YCV3|D2YCV3_VIBMI	tr|D2YCV3|D2YCV3_VIBMI Dihydrolipoyl dehydrogenase OS=Vibrio mimicus VM603 OX=671074 GN=lpdA PE=3 SV=1	HEDPRIWDSTDALELKEVPGKLLIMGGGIIG	IWDSTDALELK(ac)EVPGK
tr|D2YCV3|D2YCV3_VIBMI	tr|D2YCV3|D2YCV3_VIBMI Dihydrolipoyl dehydrogenase OS=Vibrio mimicus VM603 OX=671074 GN=lpdA PE=3 SV=1	IASDCADGMTKLIFDKETHRVIGGAIVGTNG	LIFDK(ac)ETHR
tr|D2YCV3|D2YCV3_VIBMI	tr|D2YCV3|D2YCV3_VIBMI Dihydrolipoyl dehydrogenase OS=Vibrio mimicus VM603 OX=671074 GN=lpdA PE=3 SV=1	VAIGRVPNGKLLDAEKAGLEVDERGFIRVDK	LLDAEK(ac)AGLEVDER
tr|D2YCV3|D2YCV3_VIBMI	tr|D2YCV3|D2YCV3_VIBMI Dihydrolipoyl dehydrogenase OS=Vibrio mimicus VM603 OX=671074 GN=lpdA PE=3 SV=1	PSKALLHVAKVIEEAKALTEHGIVFGEPKTD	VIEEAK(ac)ALTEHGIVFGEPK
tr|D2YCV3|D2YCV3_VIBMI	tr|D2YCV3|D2YCV3_VIBMI Dihydrolipoyl dehydrogenase OS=Vibrio mimicus VM603 OX=671074 GN=lpdA PE=3 SV=1	RYDAVLVAIGRVPNGKLLDAEKAGLEVDERG	VPNGK(ac)LLDAEK
tr|D2YCV4|D2YCV4_VIBMI	tr|D2YCV4|D2YCV4_VIBMI Acetyltransferase component of pyruvate dehydrogenase complex OS=Vibrio mimicus VM603 OX=671074 GN=aceF PE=3 SV=1	PVVRRLAREFGVNLAKVKGSGRKNRILKEDV	EFGVNLAK(ac)VK
tr|D2YCV4|D2YCV4_VIBMI	tr|D2YCV4|D2YCV4_VIBMI Acetyltransferase component of pyruvate dehydrogenase complex OS=Vibrio mimicus VM603 OX=671074 GN=aceF PE=3 SV=1	TELEKFRQEQNAMEAKRDTGMKITPLVFIMK	QEQNAMEAK(ac)R
tr|D2YCV4|D2YCV4_VIBMI	tr|D2YCV4|D2YCV4_VIBMI Acetyltransferase component of pyruvate dehydrogenase complex OS=Vibrio mimicus VM603 OX=671074 GN=aceF PE=3 SV=1	GAALGLLPWPKVDFSKFGETEVQPLSRIKKI	VDFSK(ac)FGETEVQPLSR
tr|D2YCV5|D2YCV5_VIBMI	tr|D2YCV5|D2YCV5_VIBMI Pyruvate dehydrogenase E1 component OS=Vibrio mimicus VM603 OX=671074 GN=VMB_13520 PE=4 SV=1	GMGDAAEGKNIAHQVKKMDMTHVLAMRNRLG	NIAHQVK(ac)K
tr|D2YCV5|D2YCV5_VIBMI	tr|D2YCV5|D2YCV5_VIBMI Pyruvate dehydrogenase E1 component OS=Vibrio mimicus VM603 OX=671074 GN=VMB_13520 PE=4 SV=1	ISSTMAYVRSLNILLKDKNIGQNIVPIIADE	SLNILLK(ac)DK
tr|D2YCV6|D2YCV6_VIBMI	tr|D2YCV6|D2YCV6_VIBMI Transcriptional regulator of pyruvate dehydrogenase complex OS=Vibrio mimicus VM603 OX=671074 GN=pdhR PE=4 SV=1	RQNFKLLHRRPEAVEKVSKHRANIVDAIVSG	RPEAVEK(ac)VSK
tr|D2YCX7|D2YCX7_VIBMI	tr|D2YCX7|D2YCX7_VIBMI GGDEF family protein OS=Vibrio mimicus VM603 OX=671074 GN=VMB_13740 PE=4 SV=1	QFAESVRRSIEKLTVKDRRSGQSVGNITASF	LTVK(ac)DRR
tr|D2YCX7|D2YCX7_VIBMI	tr|D2YCX7|D2YCX7_VIBMI GGDEF family protein OS=Vibrio mimicus VM603 OX=671074 GN=VMB_13740 PE=4 SV=1	RIARQFAESVRRSIEKLTVKDRRSGQSVGNI	SIEK(ac)LTVK
tr|D2YCX9|D2YCX9_VIBMI	tr|D2YCX9|D2YCX9_VIBMI Predicted transcriptional regulator OS=Vibrio mimicus VM603 OX=671074 GN=VMB_13760 PE=4 SV=1	NHFPDLERAAEEVGLKRLNLSVTDLMDIAKS	AAEEVGLK(ac)R
tr|D2YCY7|D2YCY7_VIBMI	tr|D2YCY7|D2YCY7_VIBMI Pirin family protein OS=Vibrio mimicus VM603 OX=671074 GN=VMB_13840 PE=3 SV=1	RQTVPAQPTSDGDGVKIQRIAGFQRSHFSPF	QTVPAQPTSDGDGVK(ac)IQR
tr|D2YCZ2|D2YCZ2_VIBMI	tr|D2YCZ2|D2YCZ2_VIBMI Endopeptidase La OS=Vibrio mimicus VM603 OX=671074 GN=VMB_13890 PE=3 SV=1	KLPCGIGLKFRQDIEKLMTKLVTAIPLAFDN	FRQDIEK(ac)LMTK
tr|D2YCZ2|D2YCZ2_VIBMI	tr|D2YCZ2|D2YCZ2_VIBMI Endopeptidase La OS=Vibrio mimicus VM603 OX=671074 GN=VMB_13890 PE=3 SV=1	NMVRHLTEWEESYSEKIKKLNDEVTLDVIAH	HLTEWEESYSEK(ac)IK
tr|D2YCZ2|D2YCZ2_VIBMI	tr|D2YCZ2|D2YCZ2_VIBMI Endopeptidase La OS=Vibrio mimicus VM603 OX=671074 GN=VMB_13890 PE=3 SV=1	DVIAHFIKQLKLDYSKYSEIKAYLTDLQKDI	LDYSK(ac)YSEIK
tr|D2YCZ2|D2YCZ2_VIBMI	tr|D2YCZ2|D2YCZ2_VIBMI Endopeptidase La OS=Vibrio mimicus VM603 OX=671074 GN=VMB_13890 PE=3 SV=1	QHLSFEQLYQVAKLEKLECKSTKELAPIDEI	LEK(ac)LECK
tr|D2YCZ2|D2YCZ2_VIBMI	tr|D2YCZ2|D2YCZ2_VIBMI Endopeptidase La OS=Vibrio mimicus VM603 OX=671074 GN=VMB_13890 PE=3 SV=1	FEQLYQVAKLEKLECKSTKELAPIDEIVGQE	LEKLECK(ac)STK
tr|D2YCZ2|D2YCZ2_VIBMI	tr|D2YCZ2|D2YCZ2_VIBMI Endopeptidase La OS=Vibrio mimicus VM603 OX=671074 GN=VMB_13890 PE=3 SV=1	DEVTLDVIAHFIKQLKLDYSKYSEIKAYLTD	QLK(ac)LDYSK
tr|D2YCZ2|D2YCZ2_VIBMI	tr|D2YCZ2|D2YCZ2_VIBMI Endopeptidase La OS=Vibrio mimicus VM603 OX=671074 GN=VMB_13890 PE=3 SV=1	CYVANFDDVRVPKVLKLPCGIGLKFRQDIEK	VLK(ac)LPCGIGLK
tr|D2YCZ5|D2YCZ5_VIBMI	tr|D2YCZ5|D2YCZ5_VIBMI HTH lysR-type domain-containing protein OS=Vibrio mimicus VM603 OX=671074 GN=VMB_13920 PE=3 SV=1	SKVAEQNGLTNSVVSKRLARLEEELGVQLLY	VAEQNGLTNSVVSK(ac)R
tr|D2YCZ7|D2YCZ7_VIBMI	tr|D2YCZ7|D2YCZ7_VIBMI L-lactate dehydrogenase OS=Vibrio mimicus VM603 OX=671074 GN=lldD PE=3 SV=1	DGPMIIKGILDTEDAKDAVRFGADGIVVSNH	GILDTEDAK(ac)DAVR
tr|D2YCZ7|D2YCZ7_VIBMI	tr|D2YCZ7|D2YCZ7_VIBMI L-lactate dehydrogenase OS=Vibrio mimicus VM603 OX=671074 GN=lldD PE=3 SV=1	AQGRTGVENLLDLYEKEMRVAMTLTGAKSIA	TGVENLLDLYEK(ac)EMR
tr|D2YCZ9|D2YCZ9_VIBMI	tr|D2YCZ9|D2YCZ9_VIBMI Oxidoreductase/iron-sulfur cluster-binding protein OS=Vibrio mimicus VM603 OX=671074 GN=VMB_13960 PE=4 SV=1	CAERCPVGINTGDLVKKLRTAKYQKFTPIAR	CPVGINTGDLVK(ac)K
tr|D2YD00|D2YD00_VIBMI	tr|D2YD00|D2YD00_VIBMI Putative phosphoenolpyruvate synthase regulatory protein OS=Vibrio mimicus VM603 OX=671074 GN=VMB_13970 PE=3 SV=1	VLESIVQRVSDDIEMKPAPKLQRSRSVGKDS	VSDDIEMK(ac)PAPK
tr|D2YD03|D2YD03_VIBMI	tr|D2YD03|D2YD03_VIBMI Histidine kinase OS=Vibrio mimicus VM603 OX=671074 GN=barA PE=4 SV=1	RLDVKNGLLRVAGNEKLYRRLLSQMMDKEYD	VAGNEK(ac)LYR
tr|D2YD18|D2YD18_VIBMI	tr|D2YD18|D2YD18_VIBMI Transcriptional regulator, LysR family OS=Vibrio mimicus VM603 OX=671074 GN=VMB_14150 PE=3 SV=1	IWRADMEENPLAECIKREGLRMMKGKPSVL_	ADMEENPLAECIK(ac)R
tr|D2YD21|D2YD21_VIBMI	tr|D2YD21|D2YD21_VIBMI Proline--tRNA ligase OS=Vibrio mimicus VM603 OX=671074 GN=proS PE=3 SV=1	MDEGHFEYKNRRNGEKEAVAMESIIDFIQAK	NGEK(ac)EAVAMESIIDFIQAK
tr|D2YD21|D2YD21_VIBMI	tr|D2YD21|D2YD21_VIBMI Proline--tRNA ligase OS=Vibrio mimicus VM603 OX=671074 GN=proS PE=3 SV=1	VVQPFELWEETGRSEKMGPELLRFTDRHERP	SEK(ac)MGPELLR
tr|D2YD23|D2YD23_VIBMI	tr|D2YD23|D2YD23_VIBMI Phosphoribosylformylglycinamidine synthase OS=Vibrio mimicus VM603 OX=671074 GN=purL PE=3 SV=1	HFADLKAELNPQELEKLEKLLTYGPTIQEHE	AELNPQELEK(ac)LEK
tr|D2YD23|D2YD23_VIBMI	tr|D2YD23|D2YD23_VIBMI Phosphoribosylformylglycinamidine synthase OS=Vibrio mimicus VM603 OX=671074 GN=purL PE=3 SV=1	ALGITIPVGKDSMSMKTKWQENGEQKEVTSP	DSMSMK(ac)TK
tr|D2YD23|D2YD23_VIBMI	tr|D2YD23|D2YD23_VIBMI Phosphoribosylformylglycinamidine synthase OS=Vibrio mimicus VM603 OX=671074 GN=purL PE=3 SV=1	GITIPVGKDSMSMKTKWQENGEQKEVTSPLS	TK(ac)WQENGEQK
tr|D2YD23|D2YD23_VIBMI	tr|D2YD23|D2YD23_VIBMI Phosphoribosylformylglycinamidine synthase OS=Vibrio mimicus VM603 OX=671074 GN=purL PE=3 SV=1	FGRPNLLGYFRTYEEKVTSHAGEEVRGYHKP	TYEEK(ac)VTSHAGEEVR
tr|D2YD26|D2YD26_VIBMI	tr|D2YD26|D2YD26_VIBMI Putative p-aminobenzoyl-glutamate transporter OS=Vibrio mimicus VM603 OX=671074 GN=VMB_14230 PE=4 SV=1	FIIPGIVYGRIAGTFKDSNDVIKAMSGTMST	IAGTFK(ac)DSNDVIK
tr|D2YD32|D2YD32_VIBMI	tr|D2YD32|D2YD32_VIBMI Chaperone protein DnaJ OS=Vibrio mimicus VM603 OX=671074 GN=dnaJ PE=3 SV=1	YEVLGVGRDASERDIKKAYKRLAMKYHPDRN	DASERDIK(ac)K
tr|D2YD32|D2YD32_VIBMI	tr|D2YD32|D2YD32_VIBMI Chaperone protein DnaJ OS=Vibrio mimicus VM603 OX=671074 GN=dnaJ PE=3 SV=1	FKEVKEAYEILTDAQKKAAYDQYGHAAFEQG	EAYEILTDAQK(ac)K
tr|D2YD32|D2YD32_VIBMI	tr|D2YD32|D2YD32_VIBMI Chaperone protein DnaJ OS=Vibrio mimicus VM603 OX=671074 GN=dnaJ PE=3 SV=1	ASERDIKKAYKRLAMKYHPDRNSGDAGAAEK	LAMK(ac)YHPDRNSGDAGAAEK
tr|D2YD32|D2YD32_VIBMI	tr|D2YD32|D2YD32_VIBMI Chaperone protein DnaJ OS=Vibrio mimicus VM603 OX=671074 GN=dnaJ PE=3 SV=1	KYHPDRNSGDAGAAEKFKEVKEAYEILTDAQ	NSGDAGAAEK(ac)FK
tr|D2YD32|D2YD32_VIBMI	tr|D2YD32|D2YD32_VIBMI Chaperone protein DnaJ OS=Vibrio mimicus VM603 OX=671074 GN=dnaJ PE=3 SV=1	CHGQGRKQKTKTLNVKIPAGVDTGDRIRLAG	TLNVK(ac)IPAGVDTGDRIR
tr|D2YD32|D2YD32_VIBMI	tr|D2YD32|D2YD32_VIBMI Chaperone protein DnaJ OS=Vibrio mimicus VM603 OX=671074 GN=dnaJ PE=3 SV=1	GGEVEVPTLDGRVSLKVPAETQTGRMFRMRG	VSLK(ac)VPAETQTGR
tr|D2YD33|D2YD33_VIBMI	tr|D2YD33|D2YD33_VIBMI Chaperone protein DnaK OS=Vibrio mimicus VM603 OX=671074 GN=dnaK PE=2 SV=1	YKIVKADNGDAWVEAKGQKMAAPQVSAEVLK	ADNGDAWVEAK(ac)GQK
tr|D2YD33|D2YD33_VIBMI	tr|D2YD33|D2YD33_VIBMI Chaperone protein DnaK OS=Vibrio mimicus VM603 OX=671074 GN=dnaK PE=2 SV=1	DATGPKHMNVKVTRAKLEALVEDLVQRSLEP	AK(ac)LEALVEDLVQR
tr|D2YD33|D2YD33_VIBMI	tr|D2YD33|D2YD33_VIBMI Chaperone protein DnaK OS=Vibrio mimicus VM603 OX=671074 GN=dnaK PE=2 SV=1	LIGRRFEDEEVQRDIKIMPYKIVKADNGDAW	DIK(ac)IMPYK
tr|D2YD33|D2YD33_VIBMI	tr|D2YD33|D2YD33_VIBMI Chaperone protein DnaK OS=Vibrio mimicus VM603 OX=671074 GN=dnaK PE=2 SV=1	ADGILHVSAKDKQTGKEQKITIQASGGLSDA	DKQTGK(ac)EQK
tr|D2YD33|D2YD33_VIBMI	tr|D2YD33|D2YD33_VIBMI Chaperone protein DnaK OS=Vibrio mimicus VM603 OX=671074 GN=dnaK PE=2 SV=1	IEKMVQEAEANKEADKKFEELATARNQADQM	MVQEAEANKEADK(ac)K
tr|D2YD33|D2YD33_VIBMI	tr|D2YD33|D2YD33_VIBMI Chaperone protein DnaK OS=Vibrio mimicus VM603 OX=671074 GN=dnaK PE=2 SV=1	EKMVQEAEANKEADKKFEELATARNQADQMI	EADKK(ac)FEELATAR
tr|D2YD33|D2YD33_VIBMI	tr|D2YD33|D2YD33_VIBMI Chaperone protein DnaK OS=Vibrio mimicus VM603 OX=671074 GN=dnaK PE=2 SV=1	PYITADATGPKHMNVKVTRAKLEALVEDLVQ	HMNVK(ac)VTR
tr|D2YD33|D2YD33_VIBMI	tr|D2YD33|D2YD33_VIBMI Chaperone protein DnaK OS=Vibrio mimicus VM603 OX=671074 GN=dnaK PE=2 SV=1	RQATKDAGRIAGLEVKRIINEPTAAALAYGL	IAGLEVK(ac)R
tr|D2YD33|D2YD33_VIBMI	tr|D2YD33|D2YD33_VIBMI Chaperone protein DnaK OS=Vibrio mimicus VM603 OX=671074 GN=dnaK PE=2 SV=1	DLGTTNSCVAVLDGDKPRVIENAEGERTTPS	IIGIDLGTTNSCVAVLDGDK(ac)PR
tr|D2YD33|D2YD33_VIBMI	tr|D2YD33|D2YD33_VIBMI Chaperone protein DnaK OS=Vibrio mimicus VM603 OX=671074 GN=dnaK PE=2 SV=1	KEKIEAAINELETAKKGEDKAEIDAKVQALM	K(a)GEDKAEIDAK
tr|D2YD33|D2YD33_VIBMI	tr|D2YD33|D2YD33_VIBMI Chaperone protein DnaK OS=Vibrio mimicus VM603 OX=671074 GN=dnaK PE=2 SV=1	LGIETMGGVMTKLIEKNTTIPTKANQVFSTA	LIEK(ac)NTTIPTK
tr|D2YD33|D2YD33_VIBMI	tr|D2YD33|D2YD33_VIBMI Chaperone protein DnaK OS=Vibrio mimicus VM603 OX=671074 GN=dnaK PE=2 SV=1	RNDPLAMQRLKEAAEKAKIELSSAQQTDVNL	LKEAAEK(ac)AK
tr|D2YD33|D2YD33_VIBMI	tr|D2YD33|D2YD33_VIBMI Chaperone protein DnaK OS=Vibrio mimicus VM603 OX=671074 GN=dnaK PE=2 SV=1	KGQKMAAPQVSAEVLKKMKKTAEDFLGEPVT	MAAPQVSAEVLK(ac)K
tr|D2YD33|D2YD33_VIBMI	tr|D2YD33|D2YD33_VIBMI Chaperone protein DnaK OS=Vibrio mimicus VM603 OX=671074 GN=dnaK PE=2 SV=1	QITEAGEALPADEKEKIEAAINELETAKKGE	QITEAGEALPADEKEK(ac)IEAAINELETAK
tr|D2YD34|D2YD34_VIBMI	tr|D2YD34|D2YD34_VIBMI Protein GrpE OS=Vibrio mimicus VM603 OX=671074 GN=grpE PE=3 SV=1	AEVENMRRRSEQEVDKARKFALSRFAEELLP	SEQEVDK(ac)ARK
tr|D2YD40|D2YD40_VIBMI	tr|D2YD40|D2YD40_VIBMI SsrA-binding protein OS=Vibrio mimicus VM603 OX=671074 GN=smpB PE=3 SV=1	KKTNTKAGSNTIALNKKARHEYFIEDEFEAG	AGSNTIALNK(ac)K
tr|D2YD66|D2YD66_VIBMI	tr|D2YD66|D2YD66_VIBMI NAD(P)-bd_dom domain-containing protein OS=Vibrio mimicus VM603 OX=671074 GN=VMB_14630 PE=4 SV=1	ASIGGRAAGNHDMVAKTAQRLLNELPQAGVE	AAGNHDMVAK(ac)TAQR
tr|D2YD74|D2YD74_VIBMI	tr|D2YD74|D2YD74_VIBMI Copper-exporting P-type ATPase A OS=Vibrio mimicus VM603 OX=671074 GN=copA PE=3 SV=1	QQSEHPLAKAICDYAKQRNISPVDISQFTNQ	AICDYAK(ac)QR
tr|D2YD75|D2YD75_VIBMI	tr|D2YD75|D2YD75_VIBMI Glutamate--tRNA ligase OS=Vibrio mimicus VM603 OX=671074 GN=gltX PE=3 SV=1	RYFYEDFAEFDADAAKKHLRGVAKEPLMLAL	YFYEDFAEFDADAAK(ac)K
tr|D2YD81|D2YD81_VIBMI	tr|D2YD81|D2YD81_VIBMI Uncharacterized protein OS=Vibrio mimicus VM603 OX=671074 GN=VMB_14780 PE=4 SV=1	IAITNRISVDIESIAKQKLTLVNQLQQTDQR	ISVDIESIAK(ac)QK
tr|D2YD84|D2YD84_VIBMI	tr|D2YD84|D2YD84_VIBMI Chemotaxis protein CheV OS=Vibrio mimicus VM603 OX=671074 GN=VMB_14810 PE=4 SV=1	GFEVISTKDGKDAYEKLLEMVKDGPIRNQIS	DGKDAYEK(ac)LLEMVK
tr|D2YD98|D2YD98_VIBMI	tr|D2YD98|D2YD98_VIBMI VOC domain-containing protein OS=Vibrio mimicus VM603 OX=671074 GN=VMB_14950 PE=4 SV=1	_____MVEDSDLGGGKRWVQVSPPNSNGTNL	VEDSDLGGGK(ac)R
tr|D2YDA1|D2YDA1_VIBMI	tr|D2YDA1|D2YDA1_VIBMI Sensor histidine kinase OS=Vibrio mimicus VM603 OX=671074 GN=VMB_14980 PE=4 SV=1	QRNEEIVQAAHELEEKVQSRTASLQEKTAQL	NEEIVQAAHELEEK(ac)VQSR
tr|D2YDB0|D2YDB0_VIBMI	tr|D2YDB0|D2YDB0_VIBMI Uncharacterized protein OS=Vibrio mimicus VM603 OX=671074 GN=VMB_15070 PE=4 SV=1	IFDDFPGFHYGRLDVKFSNIDALMRGEEFTI	LDVK(ac)FSNIDALMR
tr|D2YDB2|D2YDB2_VIBMI	tr|D2YDB2|D2YDB2_VIBMI Uncharacterized protein OS=Vibrio mimicus VM603 OX=671074 GN=VMB_15090 PE=4 SV=1	DMVKQIKKARRDPILKRDFKDVFAK______	RDPILK(ac)R
tr|D2YDC8|D2YDC8_VIBMI	tr|D2YDC8|D2YDC8_VIBMI Phosphoglucosamine mutase OS=Vibrio mimicus VM603 OX=671074 GN=mrsA PE=3 SV=1	IPFARAAVGDRYVMEKLLEKGWKIGAENSGH	YVMEK(ac)LLEK
tr|D2YDC9|D2YDC9_VIBMI	tr|D2YDC9|D2YDC9_VIBMI Dihydropteroate synthase OS=Vibrio mimicus VM603 OX=671074 GN=folP PE=3 SV=1	QFLAERIAVCEAAGIKRENIILDPGFGFGKS	IAVCEAAGIK(ac)R
tr|D2YDD0|D2YDD0_VIBMI	tr|D2YDD0|D2YDD0_VIBMI ATP-dependent zinc metalloprotease FtsH OS=Vibrio mimicus VM603 OX=671074 GN=ftsH PE=3 SV=1	VKELVDYLRDPSRFQKLGGKIPTGVLMVGPP	FQK(ac)LGGK
tr|D2YDD2|D2YDD2_VIBMI	tr|D2YDD2|D2YDD2_VIBMI CRM domain-containing protein OS=Vibrio mimicus VM603 OX=671074 GN=VMB_15290 PE=4 SV=1	KQLIVDAIVRETGAEKVQVIGKVLVLYRQSQ	ETGAEK(ac)VQVIGK
tr|D2YDD8|D2YDD8_VIBMI	tr|D2YDD8|D2YDD8_VIBMI 2-isopropylmalate synthase OS=Vibrio mimicus VM603 OX=671074 GN=leuA PE=3 SV=1	DKLRRSYDDVVEMAVKAVKHARQYTDDVEFS	SYDDVVEMAVK(ac)AVK
tr|D2YDE4|D2YDE4_VIBMI	tr|D2YDE4|D2YDE4_VIBMI Acetolactate synthase OS=Vibrio mimicus VM603 OX=671074 GN=ilvI PE=3 SV=1	MNPLNKLPYEYPETIKMRSYNPTTAGHKGQI	LPYEYPETIK(ac)MR
tr|D2YDE4|D2YDE4_VIBMI	tr|D2YDE4|D2YDE4_VIBMI Acetolactate synthase OS=Vibrio mimicus VM603 OX=671074 GN=ilvI PE=3 SV=1	GVGVRFDDRTTNNLEKYCPNAKIMHIDIDPS	TTNNLEK(ac)YCPNAK
tr|D2YDE5|D2YDE5_VIBMI	tr|D2YDE5|D2YDE5_VIBMI Acetolactate synthase 3 small subunit OS=Vibrio mimicus VM603 OX=671074 GN=ilvH PE=4 SV=1	LEQIQKQLHKLIDVLKVQEVTECEHIERELM	LIDVLK(ac)VQEVTECEHIER
tr|D2YDE6|D2YDE6_VIBMI	tr|D2YDE6|D2YDE6_VIBMI D-3-phosphoglycerate dehydrogenase OS=Vibrio mimicus VM603 OX=671074 GN=serA PE=3 SV=1	RGIPEKNALAHRGIWKKSADNSYEARGKRLG	GIWK(ac)K(ac)SADNSYEAR
tr|D2YDE6|D2YDE6_VIBMI	tr|D2YDE6|D2YDE6_VIBMI D-3-phosphoglycerate dehydrogenase OS=Vibrio mimicus VM603 OX=671074 GN=serA PE=3 SV=1	GIPEKNALAHRGIWKKSADNSYEARGKRLGI	GIWK(ac)K(ac)SADNSYEAR
tr|D2YDE6|D2YDE6_VIBMI	tr|D2YDE6|D2YDE6_VIBMI D-3-phosphoglycerate dehydrogenase OS=Vibrio mimicus VM603 OX=671074 GN=serA PE=3 SV=1	DVHFVGIRSRSNLTEKVINAAEKLVAIGCFC	SNLTEK(ac)VINAAEK
tr|D2YDE7|D2YDE7_VIBMI	tr|D2YDE7|D2YDE7_VIBMI Ribose-5-phosphate isomerase A OS=Vibrio mimicus VM603 OX=671074 GN=rpiA PE=3 SV=1	_________MTQDEMKKAAGWAALKYVEKGS	MTQDEMK(ac)K
tr|D2YDG6|D2YDG6_VIBMI	tr|D2YDG6|D2YDG6_VIBMI Probable lipopolysaccharide assembly protein A OS=Vibrio mimicus VM603 OX=671074 GN=lapA PE=3 SV=1	HLKSQLRIRKLTKQLKLANQQSAPETKVHTG	QLK(ac)LANQQSAPETK
tr|D2YDG7|D2YDG7_VIBMI	tr|D2YDG7|D2YDG7_VIBMI Integration host factor subunit beta OS=Vibrio mimicus VM603 OX=671074 GN=hipB PE=3 SV=1	SFSLHYREPRMGRNPKTGDKVELEGKYVPHF	NPK(ac)TGDKVELEGK
tr|D2YDG8|D2YDG8_VIBMI	tr|D2YDG8|D2YDG8_VIBMI 30S ribosomal protein S1 OS=Vibrio mimicus VM603 OX=671074 GN=rpsA PE=3 SV=1	LVDVRPIRDTAHLENKELEFKVIKLDQKRNN	DTAHLENK(ac)ELEFK
tr|D2YDG8|D2YDG8_VIBMI	tr|D2YDG8|D2YDG8_VIBMI 30S ribosomal protein S1 OS=Vibrio mimicus VM603 OX=671074 GN=rpsA PE=3 SV=1	PIRDTAHLENKELEFKVIKLDQKRNNVVVSR	ELEFK(ac)VIK
tr|D2YDG8|D2YDG8_VIBMI	tr|D2YDG8|D2YDG8_VIBMI 30S ribosomal protein S1 OS=Vibrio mimicus VM603 OX=671074 GN=rpsA PE=3 SV=1	DTAHLENKELEFKVIKLDQKRNNVVVSRRAV	VIK(ac)LDQK
tr|D2YDG8|D2YDG8_VIBMI	tr|D2YDG8|D2YDG8_VIBMI 30S ribosomal protein S1 OS=Vibrio mimicus VM603 OX=671074 GN=rpsA PE=3 SV=1	QSFAEAQAKGDKVTGKIKSITDFGIFIGLEG	GDKVTGK(ac)IK
tr|D2YDG8|D2YDG8_VIBMI	tr|D2YDG8|D2YDG8_VIBMI 30S ribosomal protein S1 OS=Vibrio mimicus VM603 OX=671074 GN=rpsA PE=3 SV=1	VLDIDEERRRISLGLKQCKANPWQSFAEAQA	ISLGLK(ac)QCK
tr|D2YDG8|D2YDG8_VIBMI	tr|D2YDG8|D2YDG8_VIBMI 30S ribosomal protein S1 OS=Vibrio mimicus VM603 OX=671074 GN=rpsA PE=3 SV=1	LGLKQLGEDPWVAIAKRYPEGHKLSGRVTNL	QLGEDPWVAIAK(ac)R
tr|D2YDG8|D2YDG8_VIBMI	tr|D2YDG8|D2YDG8_VIBMI 30S ribosomal protein S1 OS=Vibrio mimicus VM603 OX=671074 GN=rpsA PE=3 SV=1	KQMENDPFNAYVSDNKKGALVNGTVTAVDAK	QMENDPFNAYVSDNK(ac)K
tr|D2YDG8|D2YDG8_VIBMI	tr|D2YDG8|D2YDG8_VIBMI 30S ribosomal protein S1 OS=Vibrio mimicus VM603 OX=671074 GN=rpsA PE=3 SV=1	EDPWVAIAKRYPEGHKLSGRVTNLTDYGCFV	YPEGHK(ac)LSGR
tr|D2YDH2|D2YDH2_VIBMI	tr|D2YDH2|D2YDH2_VIBMI DNA-binding protein HU-beta OS=Vibrio mimicus VM603 OX=671074 GN=hupB PE=3 SV=1	TFSVRTRAARTGRNPKTGEEIKIAEAKVPSF	NPK(ac)TGEEIK
tr|D2YDH2|D2YDH2_VIBMI	tr|D2YDH2|D2YDH2_VIBMI DNA-binding protein HU-beta OS=Vibrio mimicus VM603 OX=671074 GN=hupB PE=3 SV=1	RAARTGRNPKTGEEIKIAEAKVPSFKAGKAL	TGEEIK(ac)IAEAK
tr|D2YDH3|D2YDH3_VIBMI	tr|D2YDH3|D2YDH3_VIBMI Lon protease OS=Vibrio mimicus VM603 OX=671074 GN=lon PE=2 SV=1	RSRAEKLGINPDFYEKRDIHVHVPEGATPKD	LGINPDFYEK(ac)R
tr|D2YDH4|D2YDH4_VIBMI	tr|D2YDH4|D2YDH4_VIBMI ATP-dependent Clp protease ATP-binding subunit ClpX OS=Vibrio mimicus VM603 OX=671074 GN=clpX PE=3 SV=1	NIIQKLLQKCDYDVAKAERGIVYIDEIDKIS	CDYDVAK(ac)AER
tr|D2YDH4|D2YDH4_VIBMI	tr|D2YDH4|D2YDH4_VIBMI ATP-dependent Clp protease ATP-binding subunit ClpX OS=Vibrio mimicus VM603 OX=671074 GN=clpX PE=3 SV=1	YVGEDVENIIQKLLQKCDYDVAKAERGIVYI	LLQK(ac)CDYDVAK
tr|D2YDH6|D2YDH6_VIBMI	tr|D2YDH6|D2YDH6_VIBMI Trigger factor OS=Vibrio mimicus VM603 OX=671074 GN=tig PE=3 SV=1	EAAAQLPRELFEEQAKRRVVVGLLLGEVIRT	ELFEEQAK(ac)RR
tr|D2YDH6|D2YDH6_VIBMI	tr|D2YDH6|D2YDH6_VIBMI Trigger factor OS=Vibrio mimicus VM603 OX=671074 GN=tig PE=3 SV=1	QQATWKEVDEAAENGKRVSIDFVGSIDGEEF	EVDEAAENGK(ac)R
tr|D2YDH6|D2YDH6_VIBMI	tr|D2YDH6|D2YDH6_VIBMI Trigger factor OS=Vibrio mimicus VM603 OX=671074 GN=tig PE=3 SV=1	FVARFGVAEGGVDALKAEVRKNMERELKQAI	FGVAEGGVDALK(ac)AEVRK
tr|D2YDH6|D2YDH6_VIBMI	tr|D2YDH6|D2YDH6_VIBMI Trigger factor OS=Vibrio mimicus VM603 OX=671074 GN=tig PE=3 SV=1	YPEVELKGLEDIAVEKPAAEVTDADVAEMLE	GLEDIAVEK(ac)PAAEVTDADVAEMLETLRK
tr|D2YDH6|D2YDH6_VIBMI	tr|D2YDH6|D2YDH6_VIBMI Trigger factor OS=Vibrio mimicus VM603 OX=671074 GN=tig PE=3 SV=1	GAGRMIPGFEDGIVGKTKGMEFVIDVTFPEE	MIPGFEDGIVGK(ac)TK
tr|D2YDH6|D2YDH6_VIBMI	tr|D2YDH6|D2YDH6_VIBMI Trigger factor OS=Vibrio mimicus VM603 OX=671074 GN=tig PE=3 SV=1	RNVALEEQAVDAIIAKAKVTEKAISFSELMN	NVALEEQAVDAIIAK(ac)AK
tr|D2YDH6|D2YDH6_VIBMI	tr|D2YDH6|D2YDH6_VIBMI Trigger factor OS=Vibrio mimicus VM603 OX=671074 GN=tig PE=3 SV=1	VVGLLLGEVIRTHELKADEEKVKALITEMAT	THELK(ac)ADEEK
tr|D2YDH6|D2YDH6_VIBMI	tr|D2YDH6|D2YDH6_VIBMI Trigger factor OS=Vibrio mimicus VM603 OX=671074 GN=tig PE=3 SV=1	LGEVIRTHELKADEEKVKALITEMATAYEDP	THELKADEEK(ac)VK
tr|D2YDI6|D2YDI6_VIBMI	tr|D2YDI6|D2YDI6_VIBMI NDP-N-acetyl-D-galactosaminuronic acid dehydrogenase OS=Vibrio mimicus VM603 OX=671074 GN=VMB_15830 PE=3 SV=1	VDHKEFKAADKTEFAKKVVIDTRGVVA____	AADKTEFAK(ac)K
tr|D2YDI6|D2YDI6_VIBMI	tr|D2YDI6|D2YDI6_VIBMI NDP-N-acetyl-D-galactosaminuronic acid dehydrogenase OS=Vibrio mimicus VM603 OX=671074 GN=VMB_15830 PE=3 SV=1	SNDRVIGGVSKACSEKAVALYKTFVKGECIV	ACSEK(ac)AVALYK
tr|D2YDJ7|D2YDJ7_VIBMI	tr|D2YDJ7|D2YDJ7_VIBMI Pectate_lyase_3 domain-containing protein OS=Vibrio mimicus VM603 OX=671074 GN=VMB_15940 PE=4 SV=1	VIPSGEYQICKTIYLKERNDIEIIGLANSKL	TIYLK(ac)ER
tr|D2YDK8|D2YDK8_VIBMI	tr|D2YDK8|D2YDK8_VIBMI Serine hydroxymethyltransferase OS=Vibrio mimicus VM603 OX=671074 GN=glyA PE=3 SV=1	PRGGLILSNAGEDMYKKLNSAVFPGGQGGPL	GGLILSNAGEDMYK(ac)K
tr|D2YDK8|D2YDK8_VIBMI	tr|D2YDK8|D2YDK8_VIBMI Serine hydroxymethyltransferase OS=Vibrio mimicus VM603 OX=671074 GN=glyA PE=3 SV=1	QGSQLTNKYAEGYPGKRYYGGCEYVDKAEAL	YAEGYPGK(ac)R
tr|D2YDK8|D2YDK8_VIBMI	tr|D2YDK8|D2YDK8_VIBMI Serine hydroxymethyltransferase OS=Vibrio mimicus VM603 OX=671074 GN=glyA PE=3 SV=1	GYPGKRYYGGCEYVDKAEALAIDRACQLFGC	YYGGCEYVDK(ac)AEALAIDR
tr|D2YDL0|D2YDL0_VIBMI	tr|D2YDL0|D2YDL0_VIBMI Lipoyl synthase OS=Vibrio mimicus VM603 OX=671074 GN=lipA PE=3 SV=1	MMGLGETKEEIVEVLKDLRAHGVTMLTLGQY	EEIVEVLK(ac)DLR
tr|D2YDM1|D2YDM1_VIBMI	tr|D2YDM1|D2YDM1_VIBMI Anticodon_1 domain-containing protein OS=Vibrio mimicus VM603 OX=671074 GN=VMB_16180 PE=4 SV=1	NTAIAAIMELMNKLTKAPMTEAQDRAILDEA	LTK(ac)APMTEAQDR
tr|D2YDM9|D2YDM9_VIBMI	tr|D2YDM9|D2YDM9_VIBMI Pyruvate kinase OS=Vibrio mimicus VM603 OX=671074 GN=VMB_16260 PE=3 SV=1	LAKGEGTVESVGIDYKKLPQDVHQDDILLLD	GEGTVESVGIDYK(ac)K
tr|D2YDM9|D2YDM9_VIBMI	tr|D2YDM9|D2YDM9_VIBMI Pyruvate kinase OS=Vibrio mimicus VM603 OX=671074 GN=VMB_16260 PE=3 SV=1	VEYLAVSFPRNGEDMKYARRLAQEAGLHARM	NGEDMK(ac)YAR
tr|D2YDM9|D2YDM9_VIBMI	tr|D2YDM9|D2YDM9_VIBMI Pyruvate kinase OS=Vibrio mimicus VM603 OX=671074 GN=VMB_16260 PE=3 SV=1	DDGRVQLQVMRVDANKIYTKVLVGGPLSNNK	VDANK(ac)IYTK
tr|D2YDN5|D2YDN5_VIBMI	tr|D2YDN5|D2YDN5_VIBMI PTS system, glucose-specific IIBC component OS=Vibrio mimicus VM603 OX=671074 GN=ptsG PE=4 SV=1	SGGVQAIFGTKSDNLKTEMDEWIRNHG____	SDNLK(ac)TEMDEWIR
tr|D2YDN5|D2YDN5_VIBMI	tr|D2YDN5|D2YDN5_VIBMI PTS system, glucose-specific IIBC component OS=Vibrio mimicus VM603 OX=671074 GN=ptsG PE=4 SV=1	RLRVSVADTALVDQDKLKKLGAAGVVMVSGG	VSVADTALVDQDK(ac)LK
tr|D2YDN5|D2YDN5_VIBMI	tr|D2YDN5|D2YDN5_VIBMI PTS system, glucose-specific IIBC component OS=Vibrio mimicus VM603 OX=671074 GN=ptsG PE=4 SV=1	RVSVADTALVDQDKLKKLGAAGVVMVSGGVQ	VSVADTALVDQDKLK(ac)K
tr|D2YDP1|D2YDP1_VIBMI	tr|D2YDP1|D2YDP1_VIBMI 3-oxoacyl-[acyl-carrier-protein] synthase 2 OS=Vibrio mimicus VM603 OX=671074 GN=fabF PE=3 SV=1	FAGLVKGFDCEQYMSKKDARKMDLFIQYGIA	GFDCEQYMSK(ac)K
tr|D2YDP4|D2YDP4_VIBMI	tr|D2YDP4|D2YDP4_VIBMI Malonyl CoA-acyl carrier protein transacylase OS=Vibrio mimicus VM603 OX=671074 GN=fabD PE=3 SV=1	IAGQKDAVERAGVLCKEAGAKRALPLPVSVP	AGVLCK(ac)EAGAK(ac)R
tr|D2YDP4|D2YDP4_VIBMI	tr|D2YDP4|D2YDP4_VIBMI Malonyl CoA-acyl carrier protein transacylase OS=Vibrio mimicus VM603 OX=671074 GN=fabD PE=3 SV=1	DAVERAGVLCKEAGAKRALPLPVSVPSHCAL	AGVLCK(ac)EAGAK(ac)R
tr|D2YDP4|D2YDP4_VIBMI	tr|D2YDP4|D2YDP4_VIBMI Malonyl CoA-acyl carrier protein transacylase OS=Vibrio mimicus VM603 OX=671074 GN=fabD PE=3 SV=1	SALVCAGVIDFKQAIKLVELRGQLMQQAVPA	QAIK(ac)LVELR
tr|D2YDP5|D2YDP5_VIBMI	tr|D2YDP5|D2YDP5_VIBMI 3-oxoacyl-[acyl-carrier-protein] synthase 3 OS=Vibrio mimicus VM603 OX=671074 GN=fabH PE=3 SV=1	LVPHQANYRIISATAKKLSMSLDQVVVTLDR	IISATAK(ac)K
tr|D2YDP5|D2YDP5_VIBMI	tr|D2YDP5|D2YDP5_VIBMI 3-oxoacyl-[acyl-carrier-protein] synthase 3 OS=Vibrio mimicus VM603 OX=671074 GN=fabH PE=3 SV=1	GVCKNILVIGSDALSKSCDPTDRSTIILFGD	NILVIGSDALSK(ac)SCDPTDR
tr|D2YDQ1|D2YDQ1_VIBMI	tr|D2YDQ1|D2YDQ1_VIBMI Ribonuclease E OS=Vibrio mimicus VM603 OX=671074 GN=rne PE=3 SV=1	KDVLNEGQEVIVQIEKEERGSKGAALTTFIS	DVLNEGQEVIVQIEK(ac)EER
tr|D2YDQ1|D2YDQ1_VIBMI	tr|D2YDQ1|D2YDQ1_VIBMI Ribonuclease E OS=Vibrio mimicus VM603 OX=671074 GN=rne PE=3 SV=1	AMKEAEGKETPDVELKPKRIEEPVLKGFAAP	ETPDVELK(ac)PK
tr|D2YDQ1|D2YDQ1_VIBMI	tr|D2YDQ1|D2YDQ1_VIBMI Ribonuclease E OS=Vibrio mimicus VM603 OX=671074 GN=rne PE=3 SV=1	KNRRRGNEESSERNDKEGATNNRKPQDRKPK	GNEESSERNDK(ac)EGATNNR
tr|D2YDQ1|D2YDQ1_VIBMI	tr|D2YDQ1|D2YDQ1_VIBMI Ribonuclease E OS=Vibrio mimicus VM603 OX=671074 GN=rne PE=3 SV=1	QRLFDLDIESPGHESKKANIYKGRITRIEPS	LFDLDIESPGHESK(ac)K
tr|D2YDQ1|D2YDQ1_VIBMI	tr|D2YDQ1|D2YDQ1_VIBMI Ribonuclease E OS=Vibrio mimicus VM603 OX=671074 GN=rne PE=3 SV=1	SYLLNEKRRSINHIEKAQQVRITIVPNSDME	SINHIEK(ac)AQQVR
tr|D2YDQ1|D2YDQ1_VIBMI	tr|D2YDQ1|D2YDQ1_VIBMI Ribonuclease E OS=Vibrio mimicus VM603 OX=671074 GN=rne PE=3 SV=1	EAQQQEVKTAEPKEEKAAVVKERRQRRKLTK	TAEPKEEK(ac)AAVVK
tr|D2YDQ4|D2YDQ4_VIBMI	tr|D2YDQ4|D2YDQ4_VIBMI Aldehyde-alcohol dehydrogenase OS=Vibrio mimicus VM603 OX=671074 GN=VMB_16510 PE=3 SV=1	GAGNVPVVIDETADIKRAVASILMSKTFDNG	PAIGVGAGNVPVVIDETADIK(ac)R
tr|D2YDQ4|D2YDQ4_VIBMI	tr|D2YDQ4|D2YDQ4_VIBMI Aldehyde-alcohol dehydrogenase OS=Vibrio mimicus VM603 OX=671074 GN=VMB_16510 PE=3 SV=1	FATHKAHVLSKADADKVRKVLLIDGALNAKI	ADADK(ac)VRK
tr|D2YDQ4|D2YDQ4_VIBMI	tr|D2YDQ4|D2YDQ4_VIBMI Aldehyde-alcohol dehydrogenase OS=Vibrio mimicus VM603 OX=671074 GN=VMB_16510 PE=3 SV=1	IVGQPAAAIAEMAGVKVPADTKVLVGEGLGK	IVGQPAAAIAEMAGVK(ac)VPADTK
tr|D2YDQ4|D2YDQ4_VIBMI	tr|D2YDQ4|D2YDQ4_VIBMI Aldehyde-alcohol dehydrogenase OS=Vibrio mimicus VM603 OX=671074 GN=VMB_16510 PE=3 SV=1	EGTTVIVKKADQEAAKAAPKAKK________	KADQEAAK(ac)AAPK
tr|D2YDR0|D2YDR0_VIBMI	tr|D2YDR0|D2YDR0_VIBMI Nucleoid-associated protein VMB_16570 OS=Vibrio mimicus VM603 OX=671074 GN=ndpA PE=3 SV=1	MDIVARIDLSSFETDKESKRYLSYIKGRVGR	IDLSSFETDK(ac)ESK
tr|D2YDR0|D2YDR0_VIBMI	tr|D2YDR0|D2YDR0_VIBMI Nucleoid-associated protein VMB_16570 OS=Vibrio mimicus VM603 OX=671074 GN=ndpA PE=3 SV=1	GERVFYDPETDTLTIKGTPPNLRDQLTRLR_	VFYDPETDTLTIK(ac)GTPPNLR
tr|D2YDR9|D2YDR9_VIBMI	tr|D2YDR9|D2YDR9_VIBMI Glutaredoxin OS=Vibrio mimicus VM603 OX=671074 GN=grxD PE=3 SV=1	__________METIDKIKQQIAENPILLYMK	METIDK(ac)IK
tr|D2YDT4|D2YDT4_VIBMI	tr|D2YDT4|D2YDT4_VIBMI Purine-binding chemotaxis protein CheW OS=Vibrio mimicus VM603 OX=671074 GN=VMB_16810 PE=4 SV=1	SEIDSTPSVGTDESSKFIQGVSNRDGKLLIL	SSEIDSTPSVGTDESSK(ac)FIQGVSNR
tr|D2YDU0|D2YDU0_VIBMI	tr|D2YDU0|D2YDU0_VIBMI Translation initiation factor IF-3 OS=Vibrio mimicus VM603 OX=671074 GN=infC PE=3 SV=1	KEQKKKQKQIQIKELKFRPGTDIGDYQVKLR	ELK(ac)FRPGTDIGDYQVK
tr|D2YDU0|D2YDU0_VIBMI	tr|D2YDU0|D2YDU0_VIBMI Translation initiation factor IF-3 OS=Vibrio mimicus VM603 OX=671074 GN=infC PE=3 SV=1	KEDTDEFAVVESFPTKIEARQMIMVLAPKKK	LKEDTDEFAVVESFPTK(ac)IEAR
tr|D2YDU1|D2YDU1_VIBMI	tr|D2YDU1|D2YDU1_VIBMI Threonine--tRNA ligase OS=Vibrio mimicus VM603 OX=671074 GN=thrS PE=3 SV=1	EIAVRTRKGKDLGKFKLDDFIKHIQAEIVSR	FK(ac)LDDFIK
tr|D2YDU1|D2YDU1_VIBMI	tr|D2YDU1|D2YDU1_VIBMI Threonine--tRNA ligase OS=Vibrio mimicus VM603 OX=671074 GN=thrS PE=3 SV=1	DNKMLQRIYGTAFHDKKALQAHLIRLEEAAK	IYGTAFHDK(ac)K
tr|D2YDU1|D2YDU1_VIBMI	tr|D2YDU1|D2YDU1_VIBMI Threonine--tRNA ligase OS=Vibrio mimicus VM603 OX=671074 GN=thrS PE=3 SV=1	KKALQAHLIRLEEAAKRDHRKIGKQLDLFHM	LEEAAK(ac)R
tr|D2YDU1|D2YDU1_VIBMI	tr|D2YDU1|D2YDU1_VIBMI Threonine--tRNA ligase OS=Vibrio mimicus VM603 OX=671074 GN=thrS PE=3 SV=1	FGFQNIVVKLSTRPEKRVGSDEIWDKSEQAL	LSTRPEK(ac)R
tr|D2YDU1|D2YDU1_VIBMI	tr|D2YDU1|D2YDU1_VIBMI Threonine--tRNA ligase OS=Vibrio mimicus VM603 OX=671074 GN=thrS PE=3 SV=1	QEDLEKIEARMVELAKTKYAVVKKKVSWQEA	MVELAK(ac)TK
tr|D2YDU1|D2YDU1_VIBMI	tr|D2YDU1|D2YDU1_VIBMI Threonine--tRNA ligase OS=Vibrio mimicus VM603 OX=671074 GN=thrS PE=3 SV=1	NGWSIFRDLEIFIRQKLNEYGYQEVKGPLMM	QK(ac)LNEYGYQEVK
tr|D2YDU2|D2YDU2_VIBMI	tr|D2YDU2|D2YDU2_VIBMI Aminomethyltransferase OS=Vibrio mimicus VM603 OX=671074 GN=VMB_16890 PE=3 SV=1	TKQVSRKRVGLVGQTKAPVREGTELFDAQGN	VGLVGQTK(ac)APVR
tr|D2YDU3|D2YDU3_VIBMI	tr|D2YDU3|D2YDU3_VIBMI Transcriptional regulator, HTH_3 family OS=Vibrio mimicus VM603 OX=671074 GN=VMB_16900 PE=4 SV=1	ITLARESGEQGIEPLKLGQRIKDIRTRLGIT	ESGEQGIEPLK(ac)LGQR
tr|D2YDU5|D2YDU5_VIBMI	tr|D2YDU5|D2YDU5_VIBMI Serine hydroxymethyltransferase OS=Vibrio mimicus VM603 OX=671074 GN=glyA PE=3 SV=1	GPRGGMILTNHEEINKKINSAVFPGLQGGPL	GGMILTNHEEINK(ac)K
tr|D2YDU6|D2YDU6_VIBMI	tr|D2YDU6|D2YDU6_VIBMI Glycine cleavage system H protein OS=Vibrio mimicus VM603 OX=671074 GN=gcvH PE=3 SV=1	GGWIVKVKMSDPDELKDLKDAEEYLASIEED	MSDPDELK(ac)DLK
tr|D2YDU6|D2YDU6_VIBMI	tr|D2YDU6|D2YDU6_VIBMI Glycine cleavage system H protein OS=Vibrio mimicus VM603 OX=671074 GN=gcvH PE=3 SV=1	LINEEPYDGGWIVKVKMSDPDELKDLKDAEE	VK(ac)MSDPDELKDLK
tr|D2YDU7|D2YDU7_VIBMI	tr|D2YDU7|D2YDU7_VIBMI Glycine dehydrogenase (decarboxylating) OS=Vibrio mimicus VM603 OX=671074 GN=gcvP PE=3 SV=1	PGTTGEVRDLTDIIAKAQANKTLVTVATDLL	DLTDIIAK(ac)AQANK
tr|D2YDV8|D2YDV8_VIBMI	tr|D2YDV8|D2YDV8_VIBMI Periplasmic alpha-galactoside-binding protein OS=Vibrio mimicus VM603 OX=671074 GN=agpA PE=4 SV=1	RLLKNGQRLRVEALSKVADKGVLADSLELVK	VEALSK(ac)VADK
tr|D2YDY1|D2YDY1_VIBMI	tr|D2YDY1|D2YDY1_VIBMI Cold shock domain family protein OS=Vibrio mimicus VM603 OX=671074 GN=VMB_17280 PE=4 SV=1	____________MSNKMTGSVKWFNETKGFG	SNK(ac)MTGSVK
tr|D2YDY1|D2YDY1_VIBMI;tr|D2YC28|D2YC28_VIBMI	tr|D2YDY1|D2YDY1_VIBMI Cold shock domain family protein OS=Vibrio mimicus VM603 OX=671074 GN=VMB_17280 PE=4 SV=1;tr|D2YC28|D2YC28_VIBMI Cold shock transcriptional regulator CspA OS=Vibrio mimicus VM603 OX=671074 GN=cspA PE=4 SV=1	TLTEGQRVSFTVEQGKKGPQASNVVTL____	VSFTVEQGK(ac)K
tr|D2YDZ1|D2YDZ1_VIBMI	tr|D2YDZ1|D2YDZ1_VIBMI 2-amino-3-ketobutyrate coenzyme A ligase OS=Vibrio mimicus VM603 OX=671074 GN=kbl PE=3 SV=1	QLRTQLEEVKAEGLYKSERVITSQQQAAVEI	AEGLYK(ac)SER
tr|D2YDZ1|D2YDZ1_VIBMI	tr|D2YDZ1|D2YDZ1_VIBMI 2-amino-3-ketobutyrate coenzyme A ligase OS=Vibrio mimicus VM603 OX=671074 GN=kbl PE=3 SV=1	LGKAMGGASGGYTSGKKEVIDWLRQRSRPYL	AMGGASGGYTSGK(ac)K
tr|D2YE01|D2YE01_VIBMI	tr|D2YE01|D2YE01_VIBMI Chemotaxis protein OS=Vibrio mimicus VM603 OX=671074 GN=VMB_17480 PE=4 SV=1	___MIYFDSTKDNSIKLYDEKAKIDALDRAF	DNSIK(ac)LYDEK
tr|D2YE01|D2YE01_VIBMI	tr|D2YE01|D2YE01_VIBMI Chemotaxis protein OS=Vibrio mimicus VM603 OX=671074 GN=VMB_17480 PE=4 SV=1	GAVIGILKLAVDTTEKRNKEAYNKSRIDAIY	LAVDTTEK(ac)R
tr|D2YE02|D2YE02_VIBMI	tr|D2YE02|D2YE02_VIBMI Methyl-accepting chemotaxis sensory transducer OS=Vibrio mimicus VM603 OX=671074 GN=VMB_17490 PE=4 SV=1	VKVAKLASDVTEQQSKLERNQALITALDKSL	LASDVTEQQSK(ac)LER
tr|D2YE06|D2YE06_VIBMI	tr|D2YE06|D2YE06_VIBMI Aldo_ket_red domain-containing protein OS=Vibrio mimicus VM603 OX=671074 GN=VMB_17530 PE=4 SV=1	PSLREQIQIVTKCDIKLCNPSFPERKINHYD	CDIK(ac)LCNPSFPER
tr|D2YE26|D2YE26_VIBMI	tr|D2YE26|D2YE26_VIBMI Tyrosine--tRNA ligase OS=Vibrio mimicus VM603 OX=671074 GN=tyrS PE=3 SV=1	ASTSDALRMIKQGAVKLDGEKLEDAKLVPAC	QGAVK(ac)LDGEKLEDAK
tr|D2YE28|D2YE28_VIBMI	tr|D2YE28|D2YE28_VIBMI Putative RTX protein OS=Vibrio mimicus VM603 OX=671074 GN=VMB_17750 PE=4 SV=1	INVDGTIQYYKNQTWKDLGYNIRPDGTGHVE	NQTWK(ac)DLGYNIRPDGTGHVEVVK
tr|D2YE40|D2YE40_VIBMI	tr|D2YE40|D2YE40_VIBMI dITP/XTP pyrophosphatase OS=Vibrio mimicus VM603 OX=671074 GN=VMB_17870 PE=3 SV=1	LMRHADDPTPIVCHGKWEGKILTAPHGSNGF	HADDPTPIVCHGK(ac)WEGK
tr|D2YE49|D2YE49_VIBMI	tr|D2YE49|D2YE49_VIBMI Tyrosine--tRNA ligase OS=Vibrio mimicus VM603 OX=671074 GN=tyrS PE=3 SV=1	VCGLTLPLITKSDGTKFGKTESGAVWLESSK	SDGTK(ac)FGK
tr|D2YE49|D2YE49_VIBMI	tr|D2YE49|D2YE49_VIBMI Tyrosine--tRNA ligase OS=Vibrio mimicus VM603 OX=671074 GN=tyrS PE=3 SV=1	DTLLDLLLTSGLASSKRQAREWLENGAIRVN	TDTLLDLLLTSGLASSK(ac)R
tr|D2YE50|D2YE50_VIBMI	tr|D2YE50|D2YE50_VIBMI Putative pre-16S rRNA nuclease OS=Vibrio mimicus VM603 OX=671074 GN=VMB_17970 PE=3 SV=1	AFKANDGIPNWDEIEKQIKEWQPNLLIVGLP	ANDGIPNWDEIEK(ac)QIK
tr|D2YE52|D2YE52_VIBMI	tr|D2YE52|D2YE52_VIBMI Glutathione synthetase OS=Vibrio mimicus VM603 OX=671074 GN=gshB PE=3 SV=1	AAGGRGEPRPLSETDKKIALAVAPTLKEKGL	GEPRPLSETDK(ac)K
tr|D2YE53|D2YE53_VIBMI	tr|D2YE53|D2YE53_VIBMI Ribosomal RNA small subunit methyltransferase E OS=Vibrio mimicus VM603 OX=671074 GN=VMB_18000 PE=3 SV=1	GVTTITPLLSERCGVKLDEKRFEKKIQQWQK	CGVK(ac)LDEK
tr|D2YE57|D2YE57_VIBMI	tr|D2YE57|D2YE57_VIBMI Elongation factor G OS=Vibrio mimicus VM603 OX=671074 GN=fusA PE=3 SV=1	NIGAEEGFRGVIDLIKMKAINWNEADQGMSF	GVIDLIK(ac)MK
tr|D2YE58|D2YE58_VIBMI	tr|D2YE58|D2YE58_VIBMI 30S ribosomal protein S7 OS=Vibrio mimicus VM603 OX=671074 GN=rpsG PE=3 SV=1	AAEMLDAAENKGSAVKKREDVHRMAEANKAF	GSAVK(0.954)K(0.046)R
tr|D2YE58|D2YE58_VIBMI	tr|D2YE58|D2YE58_VIBMI 30S ribosomal protein S7 OS=Vibrio mimicus VM603 OX=671074 GN=rpsG PE=3 SV=1	PRRRVIGQRKILPDPKFKSELLAKFVNILMV	KILPDPK(ac)FK
tr|D2YE58|D2YE58_VIBMI	tr|D2YE58|D2YE58_VIBMI 30S ribosomal protein S7 OS=Vibrio mimicus VM603 OX=671074 GN=rpsG PE=3 SV=1	LAMRWLVEAARKRGEKSMAARLAAEMLDAAE	RGEK(ac)SMAAR
tr|D2YE70|D2YE70_VIBMI	tr|D2YE70|D2YE70_VIBMI RNA-binding protein Hfq OS=Vibrio mimicus VM603 OX=671074 GN=hfq PE=3 SV=1	SHHSGDRPASDRPAEKTEE____________	PASDRPAEK(ac)TEE
tr|D2YE88|D2YE88_VIBMI	tr|D2YE88|D2YE88_VIBMI ATP-dependent 6-phosphofructokinase OS=Vibrio mimicus VM603 OX=671074 GN=pfkA PE=3 SV=1	EQLVHHDIIDAIENMKRPVRTDLYKVAEELF	EQLVHHDIIDAIENMK(ac)RPVR
tr|D2YE90|D2YE90_VIBMI	tr|D2YE90|D2YE90_VIBMI Cell division protein ZapB OS=Vibrio mimicus VM603 OX=671074 GN=zapB PE=3 SV=1	________MSFEVLEKLEAKIQTAVDTIALL	SFEVLEK(ac)LEAK
tr|D2YEA1|D2YEA1_VIBMI	tr|D2YEA1|D2YEA1_VIBMI ATP-dependent protease ATPase subunit HslU OS=Vibrio mimicus VM603 OX=671074 GN=hslU PE=3 SV=1	KIKDALKALVEEEAAKLVNQEELKEQAIYNV	ALVEEEAAK(ac)LVNQEELK
tr|D2YEA1|D2YEA1_VIBMI	tr|D2YEA1|D2YEA1_VIBMI ATP-dependent protease ATPase subunit HslU OS=Vibrio mimicus VM603 OX=671074 GN=hslU PE=3 SV=1	LPIRVELEALSSNDFKRILTEPKASLTEQYV	LPIRVELEALSSNDFK(ac)R
tr|D2YEA1|D2YEA1_VIBMI	tr|D2YEA1|D2YEA1_VIBMI ATP-dependent protease ATPase subunit HslU OS=Vibrio mimicus VM603 OX=671074 GN=hslU PE=3 SV=1	LTDVAVKLTHQQAMEKVKFRAEELAEERVLD	LTHQQAMEK(ac)VK
tr|D2YEA5|D2YEA5_VIBMI	tr|D2YEA5|D2YEA5_VIBMI Triosephosphate isomerase OS=Vibrio mimicus VM603 OX=671074 GN=tpiA PE=3 SV=1	SERRDYHKESDEFVAKKFAFLKENGLTPVFC	ESDEFVAK(ac)K
tr|D2YEB0|D2YEB0_VIBMI	tr|D2YEB0|D2YEB0_VIBMI 10 kDa chaperonin OS=Vibrio mimicus VM603 OX=671074 GN=groS PE=3 SV=1	SKSAGGIVLTGSAAEKSTRGKVLAVGKGRIL	SAGGIVLTGSAAEK(ac)STR
tr|D2YEB0|D2YEB0_VIBMI	tr|D2YEB0|D2YEB0_VIBMI 10 kDa chaperonin OS=Vibrio mimicus VM603 OX=671074 GN=groS PE=3 SV=1	VKVGDTVIFAESYGTKTEKIDGKEVLILSEH	VGDTVIFAESYGTK(ac)TEK
tr|D2YEB0|D2YEB0_VIBMI	tr|D2YEB0|D2YEB0_VIBMI 10 kDa chaperonin OS=Vibrio mimicus VM603 OX=671074 GN=groS PE=3 SV=1	GDTVIFAESYGTKTEKIDGKEVLILSEHDIL	VGDTVIFAESYGTKTEK(ac)IDGK
tr|D2YEB1|D2YEB1_VIBMI	tr|D2YEB1|D2YEB1_VIBMI 60 kDa chaperonin OS=Vibrio mimicus VM603 OX=671074 GN=groL PE=3 SV=1	GLELEKATLEDLGQAKRVSITKENSTIIDGA	ATLEDLGQAK(ac)R
tr|D2YEB1|D2YEB1_VIBMI	tr|D2YEB1|D2YEB1_VIBMI 60 kDa chaperonin OS=Vibrio mimicus VM603 OX=671074 GN=groL PE=3 SV=1	EGLKAVAAGMNPMDLKRGIDKAVVAAVEELK	AVAAGMNPMDLK(ac)R
tr|D2YEB1|D2YEB1_VIBMI	tr|D2YEB1|D2YEB1_VIBMI 60 kDa chaperonin OS=Vibrio mimicus VM603 OX=671074 GN=groL PE=3 SV=1	AQIRQQIEEATSDYDKEKLQERVAKLAGGVA	QQIEEATSDYDK(ac)EK
tr|D2YEB1|D2YEB1_VIBMI	tr|D2YEB1|D2YEB1_VIBMI 60 kDa chaperonin OS=Vibrio mimicus VM603 OX=671074 GN=groL PE=3 SV=1	IRQQIEEATSDYDKEKLQERVAKLAGGVAVI	QQIEEATSDYDKEK(a)LQER
tr|D2YEB1|D2YEB1_VIBMI	tr|D2YEB1|D2YEB1_VIBMI 60 kDa chaperonin OS=Vibrio mimicus VM603 OX=671074 GN=groL PE=3 SV=1	LVVNNMRGIVKVAAVKAPGFGDRRKAMLQDI	VAAVK(ac)APGFGDRR
tr|D2YEB1|D2YEB1_VIBMI	tr|D2YEB1|D2YEB1_VIBMI 60 kDa chaperonin OS=Vibrio mimicus VM603 OX=671074 GN=groL PE=3 SV=1	GVAVIKVGAATEVEMKEKKDRVEDALHATRA	VGAATEVEMK(ac)EKK
tr|D2YEB4|D2YEB4_VIBMI	tr|D2YEB4|D2YEB4_VIBMI Elongation factor P OS=Vibrio mimicus VM603 OX=671074 GN=efp PE=3 SV=1	______MATVSTNEFKGGLKIMLDNEPCVIL	ATVSTNEFK(ac)GGLK
tr|D2YEB7|D2YEB7_VIBMI	tr|D2YEB7|D2YEB7_VIBMI Succinate dehydrogenase iron-sulfur subunit OS=Vibrio mimicus VM603 OX=671074 GN=frdB PE=3 SV=1	KPEDGTNLQTPEQMAKYKQFAGCINCGLCYA	KPEDGTNLQTPEQMAK(ac)YK
tr|D2YEB8|D2YEB8_VIBMI	tr|D2YEB8|D2YEB8_VIBMI Fumarate reductase flavoprotein subunit OS=Vibrio mimicus VM603 OX=671074 GN=frdA PE=3 SV=1	RKENGEVNVRRFGGMKVERTWFAADKTGFHM	FGGMK(ac)VER
tr|D2YEB8|D2YEB8_VIBMI	tr|D2YEB8|D2YEB8_VIBMI Fumarate reductase flavoprotein subunit OS=Vibrio mimicus VM603 OX=671074 GN=frdA PE=3 SV=1	LMTEGCRGEGGIIVNKNGYRYLQDYGMGPET	GEGGIIVNK(ac)NGYR
tr|D2YEB8|D2YEB8_VIBMI	tr|D2YEB8|D2YEB8_VIBMI Fumarate reductase flavoprotein subunit OS=Vibrio mimicus VM603 OX=671074 GN=frdA PE=3 SV=1	TKSQPKARLYGEAAEKAAAAEAAGKSVEEQK	LYGEAAEK(ac)AAAAEAAGK
tr|D2YEC0|D2YEC0_VIBMI	tr|D2YEC0|D2YEC0_VIBMI Rhodanese domain-containing protein OS=Vibrio mimicus VM603 OX=671074 GN=VMB_18670 PE=4 SV=1	AGLESHKSSPIIVVCKTGQTARESADLLTKA	SSPIIVVCK(ac)TGQTAR
tr|D2YEC1|D2YEC1_VIBMI	tr|D2YEC1|D2YEC1_VIBMI Protein-export protein SecB OS=Vibrio mimicus VM603 OX=671074 GN=secB PE=3 SV=1	PSSPVMFQKEWNPDVKLDLDTQSRELGEGVY	EWNPDVK(ac)LDLDTQSR
tr|D2YEC2|D2YEC2_VIBMI	tr|D2YEC2|D2YEC2_VIBMI Glycerol-3-phosphate dehydrogenase [NAD(P)+] OS=Vibrio mimicus VM603 OX=671074 GN=gpsA PE=3 SV=1	SVASPDAQFVRDLQEKIHCSKTFRVYANSDF	DLQEK(ac)IHCSK
tr|D2YEC5|D2YEC5_VIBMI	tr|D2YEC5|D2YEC5_VIBMI Phosphoenolpyruvate carboxylase OS=Vibrio mimicus VM603 OX=671074 GN=ppc PE=3 SV=1	RTMINKLVKINECLSKLELSDLSSKERHKTE	INECLSK(ac)LELSDLSSK
tr|D2YEC5|D2YEC5_VIBMI	tr|D2YEC5|D2YEC5_VIBMI Phosphoenolpyruvate carboxylase OS=Vibrio mimicus VM603 OX=671074 GN=ppc PE=3 SV=1	LQETIDILEAKLNGQKLAVKAPLQNVDQLWE	LNGQK(ac)LAVK
tr|D2YEC5|D2YEC5_VIBMI	tr|D2YEC5|D2YEC5_VIBMI Phosphoenolpyruvate carboxylase OS=Vibrio mimicus VM603 OX=671074 GN=ppc PE=3 SV=1	YDERLVEPALRPLGEKLRAQLQKDIKTVLNV	LVEPALRPLGEK(ac)LR
tr|D2YEC5|D2YEC5_VIBMI	tr|D2YEC5|D2YEC5_VIBMI Phosphoenolpyruvate carboxylase OS=Vibrio mimicus VM603 OX=671074 GN=ppc PE=3 SV=1	FVPYFRQATPELELGKLPLGSRPSKRNPNGG	QATPELELGK(ac)LPLGSRPSK
tr|D2YEC5|D2YEC5_VIBMI	tr|D2YEC5|D2YEC5_VIBMI Phosphoenolpyruvate carboxylase OS=Vibrio mimicus VM603 OX=671074 GN=ppc PE=3 SV=1	RTGNQADRELLIEEIKNLPNHQLTPVARAFN	TGNQADRELLIEEIK(ac)NLPNHQLTPVAR
tr|D2YEC8|D2YEC8_VIBMI	tr|D2YEC8|D2YEC8_VIBMI Acetylglutamate kinase OS=Vibrio mimicus VM603 OX=671074 GN=argB PE=3 SV=1	____MSDLKLSPLVIKLGGAALDCAETLSKL	LSPLVIK(ac)LGGAALDCAETLSK
tr|D2YEE2|D2YEE2_VIBMI	tr|D2YEE2|D2YEE2_VIBMI 3-dehydroquinate synthase OS=Vibrio mimicus VM603 OX=671074 GN=aroB PE=3 SV=1	ARCCQIKADVVAQDEKESGIRALLNLGHTFG	ADVVAQDEK(ac)ESGIR
tr|D2YEE8|D2YEE8_VIBMI	tr|D2YEE8|D2YEE8_VIBMI Tryptophan--tRNA ligase OS=Vibrio mimicus VM603 OX=671074 GN=trpS PE=3 SV=1	NCYTQMGELSRMTQFKDKSARYANDVNAGLF	MTQFK(ac)DK
tr|D2YEF7|D2YEF7_VIBMI	tr|D2YEF7|D2YEF7_VIBMI Catabolite gene activator OS=Vibrio mimicus VM603 OX=671074 GN=VMB_19040 PE=4 SV=1	GLFEEGQERTAWVRAKTPCEVAEISFKKFRQ	AK(ac)TPCEVAEISFK(ac)K
tr|D2YEF7|D2YEF7_VIBMI	tr|D2YEF7|D2YEF7_VIBMI Catabolite gene activator OS=Vibrio mimicus VM603 OX=671074 GN=VMB_19040 PE=4 SV=1	WVRAKTPCEVAEISFKKFRQLIQVNPDILMR	TPCEVAEISFK(ac)K
tr|D2YEF7|D2YEF7_VIBMI	tr|D2YEF7|D2YEF7_VIBMI Catabolite gene activator OS=Vibrio mimicus VM603 OX=671074 GN=VMB_19040 PE=4 SV=1	ARQPDAMTHPDGMQIKITRQEIGQIVGCSRE	QPDAMTHPDGMQIK(ac)ITR
tr|D2YEF7|D2YEF7_VIBMI	tr|D2YEF7|D2YEF7_VIBMI Catabolite gene activator OS=Vibrio mimicus VM603 OX=671074 GN=VMB_19040 PE=4 SV=1	___________MVLGKPQTDPTLEWFLSHCH	VLGK(ac)PQTDPTLEWFLSHCHIHK(ac)YPSK
tr|D2YEF7|D2YEF7_VIBMI	tr|D2YEF7|D2YEF7_VIBMI Catabolite gene activator OS=Vibrio mimicus VM603 OX=671074 GN=VMB_19040 PE=4 SV=1	TDPTLEWFLSHCHIHKYPSKSTLIHAGEKAE	VLGK(ac)PQTDPTLEWFLSHCHIHK(ac)YPSK
tr|D2YEG7|D2YEG7_VIBMI	tr|D2YEG7|D2YEG7_VIBMI Adenylosuccinate synthetase OS=Vibrio mimicus VM603 OX=671074 GN=purA PE=3 SV=1	AIGTTGRGIGPAYEDKVARRGLRVGDLFDMA	GIGPAYEDK(ac)VAR
tr|D2YEG7|D2YEG7_VIBMI	tr|D2YEG7|D2YEG7_VIBMI Adenylosuccinate synthetase OS=Vibrio mimicus VM603 OX=671074 GN=purA PE=3 SV=1	VTGFCLTKLDVLDGLKEIKICTGYQMPDGSI	LDVLDGLK(ac)EIK
tr|D2YEG7|D2YEG7_VIBMI	tr|D2YEG7|D2YEG7_VIBMI Adenylosuccinate synthetase OS=Vibrio mimicus VM603 OX=671074 GN=purA PE=3 SV=1	AKTLAELPQTALDYIKRIEELTGVPVDIIST	TLAELPQTALDYIK(ac)R
tr|D2YEH0|D2YEH0_VIBMI	tr|D2YEH0|D2YEH0_VIBMI Ribonuclease R OS=Vibrio mimicus VM603 OX=671074 GN=rnr PE=3 SV=1	GEDARDFDDAVYCEAKKGGGWRLWVAIADVS	DFDDAVYCEAK(ac)K
tr|D2YEH0|D2YEH0_VIBMI	tr|D2YEH0|D2YEH0_VIBMI Ribonuclease R OS=Vibrio mimicus VM603 OX=671074 GN=rnr PE=3 SV=1	LIHGDYVLVQPSGTDKRGRKEGRLVRILEER	TLIHGDYVLVQPSGTDK(ac)R
tr|D2YEH2|D2YEH2_VIBMI	tr|D2YEH2|D2YEH2_VIBMI 30S ribosomal protein S10 OS=Vibrio mimicus VM603 OX=671074 GN=rpsJ PE=3 SV=1	YKLIDASTAEIVETAKRTGAQVRGPIPLPTR	LIDASTAEIVETAK(ac)R
tr|D2YEH2|D2YEH2_VIBMI	tr|D2YEH2|D2YEH2_VIBMI 30S ribosomal protein S10 OS=Vibrio mimicus VM603 OX=671074 GN=rpsJ PE=3 SV=1	IRTHKRLIDIVEPTDKTVDALMRLDLAAGVD	LIDIVEPTDK(ac)TVDALMR
tr|D2YEH3|D2YEH3_VIBMI	tr|D2YEH3|D2YEH3_VIBMI 50S ribosomal protein L3 OS=Vibrio mimicus VM603 OX=671074 GN=rplC PE=3 SV=1	VPGATGGNVIVKPAVKA______________	GAVPGATGGNVIVKPAVK(ac)A
tr|D2YEH5|D2YEH5_VIBMI	tr|D2YEH5|D2YEH5_VIBMI 50S ribosomal protein L23 OS=Vibrio mimicus VM603 OX=671074 GN=rplW PE=3 SV=1	VAKDATKKEIKAAVEKLFEVEVKSVNTLIIK	AAVEK(ac)LFEVEVK
tr|D2YEH5|D2YEH5_VIBMI	tr|D2YEH5|D2YEH5_VIBMI 50S ribosomal protein L23 OS=Vibrio mimicus VM603 OX=671074 GN=rplW PE=3 SV=1	LRAPHISEKATMSAEKANTIVFKVAKDATKK	ATMSAEK(ac)ANTIVFK
tr|D2YEH6|D2YEH6_VIBMI	tr|D2YEH6|D2YEH6_VIBMI 50S ribosomal protein L2 OS=Vibrio mimicus VM603 OX=671074 GN=rplB PE=3 SV=1	LRAGDVIQSGPDAPIKAGNAMPMRNIPVGST	AGDVIQSGPDAPIK(ac)AGNAMPMR
tr|D2YEH6|D2YEH6_VIBMI	tr|D2YEH6|D2YEH6_VIBMI 50S ribosomal protein L2 OS=Vibrio mimicus VM603 OX=671074 GN=rplB PE=3 SV=1	___________MAIVKCKPTSAGRRHVVKVV	AIVK(ac)CKPTSAGR
tr|D2YEH7|D2YEH7_VIBMI	tr|D2YEH7|D2YEH7_VIBMI 30S ribosomal protein S19 OS=Vibrio mimicus VM603 OX=671074 GN=rpsS PE=3 SV=1	LHLLKKVEKAVESGDKKPIKTWSRRSMIIPT	AVESGDK(ac)KPIK
tr|D2YEH7|D2YEH7_VIBMI	tr|D2YEH7|D2YEH7_VIBMI 30S ribosomal protein S19 OS=Vibrio mimicus VM603 OX=671074 GN=rpsS PE=3 SV=1	HLLKKVEKAVESGDKKPIKTWSRRSMIIPTM	AVESGDKK(ac)PIK
tr|D2YEH8|D2YEH8_VIBMI	tr|D2YEH8|D2YEH8_VIBMI 50S ribosomal protein L22 OS=Vibrio mimicus VM603 OX=671074 GN=rplV PE=3 SV=1	DLRVAKIFVDEGPVMKRIMPRAKGRADRILK	IFVDEGPVMK(ac)R
tr|D2YEH8|D2YEH8_VIBMI	tr|D2YEH8|D2YEH8_VIBMI 50S ribosomal protein L22 OS=Vibrio mimicus VM603 OX=671074 GN=rplV PE=3 SV=1	LELLTFSNKKAAELVKKVLESAIANAEHNEG	KAAELVK(ac)K
tr|D2YEH9|D2YEH9_VIBMI	tr|D2YEH9|D2YEH9_VIBMI 30S ribosomal protein S3 OS=Vibrio mimicus VM603 OX=671074 GN=rpsC PE=3 SV=1	FANTKDFADNLDGDFKVRQYLSKELANASLS	DFADNLDGDFK(ac)VR
tr|D2YEH9|D2YEH9_VIBMI	tr|D2YEH9|D2YEH9_VIBMI 30S ribosomal protein S3 OS=Vibrio mimicus VM603 OX=671074 GN=rpsC PE=3 SV=1	ARPGVVIGKKGEDVEKLRAAVAKIAGVPAQI	GEDVEK(ac)LR
tr|D2YEH9|D2YEH9_VIBMI	tr|D2YEH9|D2YEH9_VIBMI 30S ribosomal protein S3 OS=Vibrio mimicus VM603 OX=671074 GN=rpsC PE=3 SV=1	LANASLSRIVIERPAKSIRVTIHTARPGVVI	IVIERPAK(ac)SIR
tr|D2YEH9|D2YEH9_VIBMI	tr|D2YEH9|D2YEH9_VIBMI 30S ribosomal protein S3 OS=Vibrio mimicus VM603 OX=671074 GN=rpsC PE=3 SV=1	IRVTIHTARPGVVIGKKGEDVEKLRAAVAKI	PGVVIGK(ac)K
tr|D2YEI0|D2YEI0_VIBMI	tr|D2YEI0|D2YEI0_VIBMI 50S ribosomal protein L16 OS=Vibrio mimicus VM603 OX=671074 GN=rplP PE=3 SV=1	HIKRQGKIWIRVFPDKPITEKPLEVRQGKGK	VFPDK(ac)PITEKPLEVR
tr|D2YEI0|D2YEI0_VIBMI	tr|D2YEI0|D2YEI0_VIBMI 50S ribosomal protein L16 OS=Vibrio mimicus VM603 OX=671074 GN=rplP PE=3 SV=1	GKIWIRVFPDKPITEKPLEVRQGKGKGNVEY	VFPDKPITEK(ac)PLEVR
tr|D2YEI2|D2YEI2_VIBMI	tr|D2YEI2|D2YEI2_VIBMI 30S ribosomal protein S17 OS=Vibrio mimicus VM603 OX=671074 GN=rpsQ PE=3 SV=1	GIGDTVEIRECRPLSKTKSWTLVKIVEKAKI	ECRPLSK(ac)TK
tr|D2YEI3|D2YEI3_VIBMI	tr|D2YEI3|D2YEI3_VIBMI 50S ribosomal protein L14 OS=Vibrio mimicus VM603 OX=671074 GN=rplN PE=3 SV=1	KEAIPRGKVKKGDVLKAVVVRTRKGVRRPDG	KGDVLK(ac)AVVVR
tr|D2YEI4|D2YEI4_VIBMI	tr|D2YEI4|D2YEI4_VIBMI 50S ribosomal protein L24 OS=Vibrio mimicus VM603 OX=671074 GN=rplX PE=3 SV=1	VLATGKVIVEGINLVKKHQKPVPAMGVQGGI	VIVEGINLVK(ac)K
tr|D2YEI5|D2YEI5_VIBMI	tr|D2YEI5|D2YEI5_VIBMI 50S ribosomal protein L5 OS=Vibrio mimicus VM603 OX=671074 GN=rplE PE=3 SV=1	_____________MAKLHDYYKSSVVAELTK	AK(ac)LHDYYK
tr|D2YEI5|D2YEI5_VIBMI	tr|D2YEI5|D2YEI5_VIBMI 50S ribosomal protein L5 OS=Vibrio mimicus VM603 OX=671074 GN=rplE PE=3 SV=1	MGVREQIIFPEIDYDKVDRVRGLDITITTTA	EQIIFPEIDYDK(ac)VDRVR
tr|D2YEI5|D2YEI5_VIBMI	tr|D2YEI5|D2YEI5_VIBMI 50S ribosomal protein L5 OS=Vibrio mimicus VM603 OX=671074 GN=rplE PE=3 SV=1	EKITLNMGVGEAINDKKLLENAASDMAIISG	ITLNMGVGEAINDK(ac)K
tr|D2YEI5|D2YEI5_VIBMI	tr|D2YEI5|D2YEI5_VIBMI 50S ribosomal protein L5 OS=Vibrio mimicus VM603 OX=671074 GN=rplE PE=3 SV=1	ASDMAIISGQKPLITKARKSVAGFKIREGYP	LLENAASDMAIISGQKPLITK(ac)AR
tr|D2YEI7|D2YEI7_VIBMI	tr|D2YEI7|D2YEI7_VIBMI 30S ribosomal protein S8 OS=Vibrio mimicus VM603 OX=671074 GN=rpsH PE=3 SV=1	ITLKYFQAKPVIEQIKRVSRPGLRVYKKKDE	PVIEQIK(ac)R
tr|D2YEI7|D2YEI7_VIBMI	tr|D2YEI7|D2YEI7_VIBMI 30S ribosomal protein S8 OS=Vibrio mimicus VM603 OX=671074 GN=rpsH PE=3 SV=1	LTRIRNGQAANKVAVKMPSSKLKVAIAALLK	VAVK(ac)MPSSK
tr|D2YEI8|D2YEI8_VIBMI	tr|D2YEI8|D2YEI8_VIBMI 50S ribosomal protein L6 OS=Vibrio mimicus VM603 OX=671074 GN=rplF PE=3 SV=1	QVAADIRSYRAPEPYKGKGIRYADENVRSKE	APEPYK(ac)GK
tr|D2YEI8|D2YEI8_VIBMI	tr|D2YEI8|D2YEI8_VIBMI 50S ribosomal protein L6 OS=Vibrio mimicus VM603 OX=671074 GN=rplF PE=3 SV=1	RVAKAPVAIPAGVEVKLNGQEITIKGAKGEL	APVAIPAGVEVK(ac)LNGQEITIK
tr|D2YEI8|D2YEI8_VIBMI	tr|D2YEI8|D2YEI8_VIBMI 50S ribosomal protein L6 OS=Vibrio mimicus VM603 OX=671074 GN=rplF PE=3 SV=1	PAGVEVKLNGQEITIKGAKGELSRVFHKGVV	LNGQEITIK(ac)GAK
tr|D2YEI8|D2YEI8_VIBMI	tr|D2YEI8|D2YEI8_VIBMI 50S ribosomal protein L6 OS=Vibrio mimicus VM603 OX=671074 GN=rplF PE=3 SV=1	__________MSRVAKAPVAIPAGVEVKLNG	VAK(ac)APVAIPAGVEVK
tr|D2YEI9|D2YEI9_VIBMI	tr|D2YEI9|D2YEI9_VIBMI 50S ribosomal protein L18 OS=Vibrio mimicus VM603 OX=671074 GN=rplR PE=3 SV=1	IAAASTVEKAIREQVKYTGNIDAAKAVGKAV	EQVK(ac)YTGNIDAAK
tr|D2YEJ0|D2YEJ0_VIBMI	tr|D2YEJ0|D2YEJ0_VIBMI 30S ribosomal protein S5 OS=Vibrio mimicus VM603 OX=671074 GN=rpsE PE=3 SV=1	_MAKEQQVQANDLQEKLIAVNRVSKTVKGGR	EQQVQANDLQEK(ac)LIAVNR
tr|D2YEJ0|D2YEJ0_VIBMI	tr|D2YEJ0|D2YEJ0_VIBMI 30S ribosomal protein S5 OS=Vibrio mimicus VM603 OX=671074 GN=rpsE PE=3 SV=1	TVVGDGNGRVGFGYGKAREVPAAIQKAMEKA	VGFGYGK(ac)AR
tr|D2YEJ1|D2YEJ1_VIBMI	tr|D2YEJ1|D2YEJ1_VIBMI 50S ribosomal protein L30 OS=Vibrio mimicus VM603 OX=671074 GN=rpmD PE=3 SV=1	___________MATIKVTQTKSSIGRLPKHK	ATIK(ac)VTQTK
tr|D2YEJ2|D2YEJ2_VIBMI	tr|D2YEJ2|D2YEJ2_VIBMI 50S ribosomal protein L15 OS=Vibrio mimicus VM603 OX=671074 GN=rplO PE=3 SV=1	GGKVRPGFEGGQMPLKQRLPKFGFTSRKSFV	VRPGFEGGQMPLK(ac)QR
tr|D2YEJ5|D2YEJ5_VIBMI	tr|D2YEJ5|D2YEJ5_VIBMI 30S ribosomal protein S13 OS=Vibrio mimicus VM603 OX=671074 GN=rpsM PE=3 SV=1	YTVEGDLRREVSMNIKRLMDLGCYRGLRHRR	EVSMNIK(ac)R
tr|D2YEJ6|D2YEJ6_VIBMI	tr|D2YEJ6|D2YEJ6_VIBMI 30S ribosomal protein S11 OS=Vibrio mimicus VM603 OX=671074 GN=rpsK PE=3 SV=1	VAAERCAEMAKEYGLKNLEVMVKGPGPGRES	EYGLK(ac)NLEVMVK
tr|D2YEJ6|D2YEJ6_VIBMI	tr|D2YEJ6|D2YEJ6_VIBMI 30S ribosomal protein S11 OS=Vibrio mimicus VM603 OX=671074 GN=rpsK PE=3 SV=1	EMAKEYGLKNLEVMVKGPGPGRESTVRALNA	NLEVMVK(ac)GPGPGR
tr|D2YEJ7|D2YEJ7_VIBMI	tr|D2YEJ7|D2YEJ7_VIBMI 30S ribosomal protein S4 OS=Vibrio mimicus VM603 OX=671074 GN=rpsD PE=3 SV=1	PTWIEVDVNTMEGTFKRLPERSDLSADINEQ	EKPTWIEVDVNTMEGTFK(ac)R
tr|D2YEJ8|D2YEJ8_VIBMI	tr|D2YEJ8|D2YEJ8_VIBMI DNA-directed RNA polymerase subunit alpha OS=Vibrio mimicus VM603 OX=671074 GN=rpoA PE=3 SV=1	LLKTPNLGKKSLTEIKDVLASRGLSLGMRLE	SLTEIK(ac)DVLASR
tr|D2YEJ8|D2YEJ8_VIBMI	tr|D2YEJ8|D2YEJ8_VIBMI DNA-directed RNA polymerase subunit alpha OS=Vibrio mimicus VM603 OX=671074 GN=rpoA PE=3 SV=1	HYIGDLVQRTEVELLKTPNLGKKSLTEIKDV	TEVELLK(ac)TPNLGK
tr|D2YEJ9|D2YEJ9_VIBMI	tr|D2YEJ9|D2YEJ9_VIBMI 50S ribosomal protein L17 OS=Vibrio mimicus VM603 OX=671074 GN=rplQ PE=3 SV=1	MFSNMASSLVRHEVIKTTLPKAKELRRVVEP	HEVIK(ac)TTLPK
tr|D2YEK1|D2YEK1_VIBMI	tr|D2YEK1|D2YEK1_VIBMI Peptidyl-prolyl cis-trans isomerase OS=Vibrio mimicus VM603 OX=671074 GN=fklB PE=3 SV=1	___________MSEVKFETVEQKASYGIGLQ	SEVK(ac)FETVEQK
tr|D2YEK9|D2YEK9_VIBMI	tr|D2YEK9|D2YEK9_VIBMI Sulfate adenylyltransferase subunit 2 OS=Vibrio mimicus VM603 OX=671074 GN=cysD PE=3 SV=1	INPFVHGSSKHTDIMKTQGLKQALNKYGFDA	HTDIMK(ac)TQGLK
tr|D2YEK9|D2YEK9_VIBMI	tr|D2YEK9|D2YEK9_VIBMI Sulfate adenylyltransferase subunit 2 OS=Vibrio mimicus VM603 OX=671074 GN=cysD PE=3 SV=1	YGFDAAFGGARRDEEKSRAKERVYSFRDKNH	RDEEK(ac)SR
tr|D2YEM4|D2YEM4_VIBMI	tr|D2YEM4|D2YEM4_VIBMI Inorganic pyrophosphatase OS=Vibrio mimicus VM603 OX=671074 GN=ppa PE=3 SV=1	QITHFFERYKELESGKWVKVDGWEDAASARA	YKELESGK(ac)WVK
tr|D2YEM4|D2YEM4_VIBMI	tr|D2YEM4|D2YEM4_VIBMI Inorganic pyrophosphatase OS=Vibrio mimicus VM603 OX=671074 GN=ppa PE=3 SV=1	DESGEDAKVVAVPHTKISKEYDHIQDVNDLP	VVAVPHTK(ac)ISK
tr|D2YEM5|D2YEM5_VIBMI	tr|D2YEM5|D2YEM5_VIBMI Fructose-1,6-bisphosphatase class 1 OS=Vibrio mimicus VM603 OX=671074 GN=fbp PE=3 SV=1	SGELSSLLASIRLAAKIVNREINKAGLADII	LAAK(ac)IVNR
tr|D2YEN6|D2YEN6_VIBMI	tr|D2YEN6|D2YEN6_VIBMI Nitrogen regulatory protein OS=Vibrio mimicus VM603 OX=671074 GN=ptsN PE=4 SV=1	EHLKTLACMAERLNDKQILKQLRHAESDQEL	LNDK(ac)QILK
tr|D2YEN7|D2YEN7_VIBMI	tr|D2YEN7|D2YEN7_VIBMI Sigma-54 modulation protein OS=Vibrio mimicus VM603 OX=671074 GN=yhbH PE=4 SV=1	TLVDKLVRQLNKHKEKLSSH___________	HKEK(ac)LSSH
tr|D2YEN8|D2YEN8_VIBMI	tr|D2YEN8|D2YEN8_VIBMI RNA polymerase sigma-54 factor OS=Vibrio mimicus VM603 OX=671074 GN=rpoN PE=3 SV=1	DDLGNRDYKTILKETKLKEEDLREILQLIQQ	ETK(ac)LKEEDLR
tr|D2YEQ2|D2YEQ2_VIBMI	tr|D2YEQ2|D2YEQ2_VIBMI 1-acyl-sn-glycerol-3-phosphate acyltransferase OS=Vibrio mimicus VM603 OX=671074 GN=plsC PE=3 SV=1	KENIRELSQLCHEQMKAKLAELDAEVAERNR	ELSQLCHEQMK(ac)AK
tr|D2YEQ4|D2YEQ4_VIBMI	tr|D2YEQ4|D2YEQ4_VIBMI Aspartate carbamoyltransferase regulatory chain OS=Vibrio mimicus VM603 OX=671074 GN=pyrI PE=3 SV=1	ISHNEPVESSFKISEKNNDIRLKCKYCEKVF	ISEK(ac)NNDIR
tr|D2YEQ4|D2YEQ4_VIBMI	tr|D2YEQ4|D2YEQ4_VIBMI Aspartate carbamoyltransferase regulatory chain OS=Vibrio mimicus VM603 OX=671074 GN=pyrI PE=3 SV=1	___MTKETKLQVEAIKNGTVIDHIPAKVGIK	LQVEAIK(ac)NGTVIDHIPAK
tr|D2YEQ4|D2YEQ4_VIBMI	tr|D2YEQ4|D2YEQ4_VIBMI Aspartate carbamoyltransferase regulatory chain OS=Vibrio mimicus VM603 OX=671074 GN=pyrI PE=3 SV=1	__________MTKETKLQVEAIKNGTVIDHI	TKETK(ac)LQVEAIK
tr|D2YEQ5|D2YEQ5_VIBMI	tr|D2YEQ5|D2YEQ5_VIBMI Aspartate carbamoyltransferase OS=Vibrio mimicus VM603 OX=671074 GN=pyrB PE=3 SV=1	KTAGQLKAQPNPELIKHKVVASCFFEPSTRT	AQPNPELIK(ac)HK
tr|D2YEQ5|D2YEQ5_VIBMI	tr|D2YEQ5|D2YEQ5_VIBMI Aspartate carbamoyltransferase OS=Vibrio mimicus VM603 OX=671074 GN=pyrB PE=3 SV=1	YILTAAHLSDARSNLKVLHPLPRVDEITTDV	SNLK(ac)VLHPLPR
tr|D2YER3|D2YER3_VIBMI	tr|D2YER3|D2YER3_VIBMI Valine--tRNA ligase OS=Vibrio mimicus VM603 OX=671074 GN=valS PE=3 SV=1	GNEGFVAKAPEAVITKEREKLAGYQEALVKL	APEAVITK(ac)ER
tr|D2YER3|D2YER3_VIBMI	tr|D2YER3|D2YER3_VIBMI Valine--tRNA ligase OS=Vibrio mimicus VM603 OX=671074 GN=valS PE=3 SV=1	YVTGLIRDENGDKMSKSKGNVLDPIDMIDGI	DENGDKMSK(ac)SK
tr|D2YER3|D2YER3_VIBMI	tr|D2YER3|D2YER3_VIBMI Valine--tRNA ligase OS=Vibrio mimicus VM603 OX=671074 GN=valS PE=3 SV=1	LAAMASTGRDINWDMKRLEGYRNFCNKLWNA	DINWDMK(ac)R
tr|D2YER3|D2YER3_VIBMI	tr|D2YER3|D2YER3_VIBMI Valine--tRNA ligase OS=Vibrio mimicus VM603 OX=671074 GN=valS PE=3 SV=1	IDKDAELDRLAKEIAKTQGEIARIEGKLGNE	EIAK(ac)TQGEIAR
tr|D2YER3|D2YER3_VIBMI	tr|D2YER3|D2YER3_VIBMI Valine--tRNA ligase OS=Vibrio mimicus VM603 OX=671074 GN=valS PE=3 SV=1	_____________MEKTYNPTSIEQDLYKTW	MEK(ac)TYNPTSIEQDLYK
tr|D2YER3|D2YER3_VIBMI	tr|D2YER3|D2YER3_VIBMI Valine--tRNA ligase OS=Vibrio mimicus VM603 OX=671074 GN=valS PE=3 SV=1	MEKTYNPTSIEQDLYKTWEEQGYFKPHGDTS	TYNPTSIEQDLYK(ac)TWEEQGYFKPHGDTSK
tr|D2YER3|D2YER3_VIBMI	tr|D2YER3|D2YER3_VIBMI Valine--tRNA ligase OS=Vibrio mimicus VM603 OX=671074 GN=valS PE=3 SV=1	FVAKAPEAVITKEREKLAGYQEALVKLEQQK	EREK(ac)LAGYQEALVK
tr|D2YER3|D2YER3_VIBMI	tr|D2YER3|D2YER3_VIBMI Valine--tRNA ligase OS=Vibrio mimicus VM603 OX=671074 GN=valS PE=3 SV=1	TKEREKLAGYQEALVKLEQQKATIAAL____	LAGYQEALVK(ac)LEQQK
tr|D2YER3|D2YER3_VIBMI	tr|D2YER3|D2YER3_VIBMI Valine--tRNA ligase OS=Vibrio mimicus VM603 OX=671074 GN=valS PE=3 SV=1	VKITPAHDFNDYEVGKRHQLPMINILTFDAN	ITPAHDFNDYEVGK(ac)R
tr|D2YER3|D2YER3_VIBMI	tr|D2YER3|D2YER3_VIBMI Valine--tRNA ligase OS=Vibrio mimicus VM603 OX=671074 GN=valS PE=3 SV=1	IARIEGKLGNEGFVAKAPEAVITKEREKLAG	LGNEGFVAK(ac)APEAVITK
tr|D2YER3|D2YER3_VIBMI	tr|D2YER3|D2YER3_VIBMI Valine--tRNA ligase OS=Vibrio mimicus VM603 OX=671074 GN=valS PE=3 SV=1	DGFYKAVQEVFVRLYKDDLIYRGKRLVNWDP	LYK(ac)DDLIYR
tr|D2YES6|D2YES6_VIBMI	tr|D2YES6|D2YES6_VIBMI Ketol-acid reductoisomerase (NADP(+)) OS=Vibrio mimicus VM603 OX=671074 GN=ilvC PE=3 SV=1	MVAPKCPGTEVREEYKRGFGVPTLIAVHPEN	CPGTEVREEYK(ac)R
tr|D2YES6|D2YES6_VIBMI	tr|D2YES6|D2YES6_VIBMI Ketol-acid reductoisomerase (NADP(+)) OS=Vibrio mimicus VM603 OX=671074 GN=ilvC PE=3 SV=1	YALRQAAIDEQRQSFKNAKNNGFNVGSYEQL	QSFK(ac)NAK
tr|D2YES7|D2YES7_VIBMI	tr|D2YES7|D2YES7_VIBMI Uncharacterized protein OS=Vibrio mimicus VM603 OX=671074 GN=VMB_20240 PE=4 SV=1	TMPQPVKELGADVEQKVRQVIQGQLNKLDVV	ELGADVEQK(ac)VR
tr|D2YES7|D2YES7_VIBMI	tr|D2YES7|D2YES7_VIBMI Uncharacterized protein OS=Vibrio mimicus VM603 OX=671074 GN=VMB_20240 PE=4 SV=1	EEFDVQTQVLLRTRQKLTELEQKMAELEAKL	QK(ac)LTELEQK
tr|D2YES7|D2YES7_VIBMI	tr|D2YES7|D2YES7_VIBMI Uncharacterized protein OS=Vibrio mimicus VM603 OX=671074 GN=VMB_20240 PE=4 SV=1	QVLLRTRQKLTELEQKMAELEAKLADK____	QKLTELEQK(ac)MAELEAK
tr|D2YES8|D2YES8_VIBMI	tr|D2YES8|D2YES8_VIBMI Multidrug resistance protein, putative OS=Vibrio mimicus VM603 OX=671074 GN=VMB_20250 PE=3 SV=1	PMMCSKMLKANETPNKFELKVHHLLDRMTAR	ANETPNK(ac)FELK
tr|D2YET4|D2YET4_VIBMI	tr|D2YET4|D2YET4_VIBMI Peptide ABC transporter, periplasmic peptide-binding protein OS=Vibrio mimicus VM603 OX=671074 GN=VMB_20310 PE=4 SV=1	AASAMLSKIGIKVDLKTMPKAQYWPEFDKCA	VDLK(ac)TMPK
tr|D2YET9|D2YET9_VIBMI	tr|D2YET9|D2YET9_VIBMI Glutathione-disulfide reductase OS=Vibrio mimicus VM603 OX=671074 GN=VMB_20360 PE=3 SV=1	AKDLGGTCVNVGCVPKKVMWHGAQIAEAMHL	DLGGTCVNVGCVPK(ac)K
tr|D2YET9|D2YET9_VIBMI	tr|D2YET9|D2YET9_VIBMI Glutathione-disulfide reductase OS=Vibrio mimicus VM603 OX=671074 GN=VMB_20360 PE=3 SV=1	AVKAGRQLSERLFNNKLNAKMDYQLVPTVVF	LFNNK(ac)LNAK
tr|D2YEU0|D2YEU0_VIBMI	tr|D2YEU0|D2YEU0_VIBMI Ribosomal RNA large subunit methyltransferase J OS=Vibrio mimicus VM603 OX=671074 GN=rlmJ PE=3 SV=1	HSGVGRYDLTHEWSEKTGEYKQGIARVWQQD	YDLTHEWSEK(ac)TGEYK
tr|D2YEU1|D2YEU1_VIBMI	tr|D2YEU1|D2YEU1_VIBMI Oligopeptidase A OS=Vibrio mimicus VM603 OX=671074 GN=prlC PE=3 SV=1	EAYVTRASDRGPNAGKWDNSEIIAEQLKLRH	ASDRGPNAGK(ac)WDNSEIIAEQLK
tr|D2YEU1|D2YEU1_VIBMI	tr|D2YEU1|D2YEU1_VIBMI Oligopeptidase A OS=Vibrio mimicus VM603 OX=671074 GN=prlC PE=3 SV=1	DVWHESVRFFDIFDEKGTLRGSFYLDLYARE	FFDIFDEK(ac)GTLR
tr|D2YEU1|D2YEU1_VIBMI	tr|D2YEU1|D2YEU1_VIBMI Oligopeptidase A OS=Vibrio mimicus VM603 OX=671074 GN=prlC PE=3 SV=1	RDFELSGIGLPAQEQKRYGEISKRMSELGSK	TITDSLRDFELSGIGLPAQEQK(ac)R
tr|D2YEU2|D2YEU2_VIBMI	tr|D2YEU2|D2YEU2_VIBMI DNA helicase OS=Vibrio mimicus VM603 OX=671074 GN=uvrD PE=3 SV=1	KTSGLFEMYQQEKGEKSKARIENLEELVTAT	TSGLFEMYQQEKGEK(ac)SK
tr|D2YEV8|D2YEV8_VIBMI	tr|D2YEV8|D2YEV8_VIBMI Uncharacterized protein OS=Vibrio mimicus VM603 OX=671074 GN=VMB_20550 PE=4 SV=1	KSDVAEELDRLDSHVKEAREVLKKGGSCGRK	SDVAEELDRLDSHVK(ac)EAR
tr|D2YEV9|D2YEV9_VIBMI	tr|D2YEV9|D2YEV9_VIBMI Ribonuclease PH OS=Vibrio mimicus VM603 OX=671074 GN=rph PE=3 SV=1	_MRPDNRAADQVRPIKITRNYTAYAEGSVLV	AADQVRPIK(ac)ITR
tr|D2YEW0|D2YEW0_VIBMI	tr|D2YEW0|D2YEW0_VIBMI Orotate phosphoribosyltransferase OS=Vibrio mimicus VM603 OX=671074 GN=pyrE PE=3 SV=1	KEAKNHGEGGNLVGSKLEGRIMLVDDVITAG	NHGEGGNLVGSK(ac)LEGR
tr|D2YEW7|D2YEW7_VIBMI	tr|D2YEW7|D2YEW7_VIBMI 50S ribosomal protein L28 OS=Vibrio mimicus VM603 OX=671074 GN=rpmB PE=3 SV=1	______MSRVCQVTGKRPAVGNNRSHAKNAT	VCQVTGK(ac)RPAVGNNR
tr|D2YEW8|D2YEW8_VIBMI	tr|D2YEW8|D2YEW8_VIBMI 50S ribosomal protein L33 OS=Vibrio mimicus VM603 OX=671074 GN=rpmG PE=3 SV=1	GHFYTTDKNKRNMPGKFEIKKYDPVVRQHVV	RNMPGK(ac)FEIK
tr|D2YEW8|D2YEW8_VIBMI	tr|D2YEW8|D2YEW8_VIBMI 50S ribosomal protein L33 OS=Vibrio mimicus VM603 OX=671074 GN=rpmG PE=3 SV=1	EIKKYDPVVRQHVVYKEAKIK__________	QHVVYK(ac)EAK
tr|D2YEY2|D2YEY2_VIBMI	tr|D2YEY2|D2YEY2_VIBMI ADP-heptose--LPS heptosyltransferase II OS=Vibrio mimicus VM603 OX=671074 GN=rfaF PE=4 SV=1	CLNQLKPAQVIKALDKFIGKDS_________	ALDK(ac)FIGK
tr|D2YEY6|D2YEY6_VIBMI	tr|D2YEY6|D2YEY6_VIBMI ADP-L-glycero-D-manno-heptose-6-epimerase OS=Vibrio mimicus VM603 OX=671074 GN=rfaD PE=3 SV=1	LNERDITDILVVDHLKNGRKFKNLVDLQIVD	DITDILVVDHLK(ac)NGR
tr|D2YEZ6|D2YEZ6_VIBMI	tr|D2YEZ6|D2YEZ6_VIBMI Uncharacterized protein OS=Vibrio mimicus VM603 OX=671074 GN=VMB_20930 PE=4 SV=1	IRHLAETLKERGEEVKFNASCGLRHRLLSAY	GEEVK(ac)FNASCGLR
tr|D2YEZ6|D2YEZ6_VIBMI	tr|D2YEZ6|D2YEZ6_VIBMI Uncharacterized protein OS=Vibrio mimicus VM603 OX=671074 GN=VMB_20930 PE=4 SV=1	QTQKLIFQRLSEVLHKRNISTDFFEIPAGAN	LSEVLHK(ac)R
tr|D2YF03|D2YF03_VIBMI	tr|D2YF03|D2YF03_VIBMI UPF0227 protein VMB_21000 OS=Vibrio mimicus VM603 OX=671074 GN=VMB_21000 PE=3 SV=1	QGRIDRPEEYEDIATKCVEKFRTKNQGRCLV	IDRPEEYEDIATK(ac)CVEK
tr|D2YF03|D2YF03_VIBMI	tr|D2YF03|D2YF03_VIBMI UPF0227 protein VMB_21000 OS=Vibrio mimicus VM603 OX=671074 GN=VMB_21000 PE=3 SV=1	LQDYYDIVWDETQSHKFKKISHHLQAMKAFK	TAQELQDYYDIVWDETQSHK(ac)FKK
tr|D2YF04|D2YF04_VIBMI	tr|D2YF04|D2YF04_VIBMI NADH dehydrogenase, FAD-containing subunit OS=Vibrio mimicus VM603 OX=671074 GN=VMB_21010 PE=4 SV=1	LGVNVRTMTMVTKAEKDGLTTKDGEKISAHI	AEK(ac)DGLTTK
tr|D2YF12|D2YF12_VIBMI	tr|D2YF12|D2YF12_VIBMI NAD(P) transhydrogenase subunit beta OS=Vibrio mimicus VM603 OX=671074 GN=pntB PE=3 SV=1	GEHRETTAEEVADMLKNSKSVIITPGYGMAV	ETTAEEVADMLK(ac)NSK
tr|D2YF13|D2YF13_VIBMI	tr|D2YF13|D2YF13_VIBMI NAD(P) transhydrogenase subunit alpha OS=Vibrio mimicus VM603 OX=671074 GN=pntA PE=3 SV=1	YATNLVNLLKLLCKEKDGNIDINFEDVVLRG	EK(ac)DGNIDINFEDVVLR
tr|D2YF14|D2YF14_VIBMI	tr|D2YF14|D2YF14_VIBMI Uncharacterized protein OS=Vibrio mimicus VM603 OX=671074 GN=VMB_21110 PE=4 SV=1	SDLVSNKADAEELMLKKAQLFIDQMSGQIFS	SDLVSNKADAEELMLK(ac)K
tr|D2YF46|D2YF46_VIBMI	tr|D2YF46|D2YF46_VIBMI Sulfite reductase [NADPH] hemoprotein beta-component OS=Vibrio mimicus VM603 OX=671074 GN=cysI PE=3 SV=1	AKTKYTLDRVGVDVFKAEVEKRAGIAFAPSR	VGVDVFK(ac)AEVEKR
tr|D2YF46|D2YF46_VIBMI	tr|D2YF46|D2YF46_VIBMI Sulfite reductase [NADPH] hemoprotein beta-component OS=Vibrio mimicus VM603 OX=671074 GN=cysI PE=3 SV=1	TLDRVGVDVFKAEVEKRAGIAFAPSRAYEFT	VGVDVFKAEVEK(ac)R
tr|D2YF47|D2YF47_VIBMI	tr|D2YF47|D2YF47_VIBMI Sulfite reductase [NADPH] flavoprotein alpha-component OS=Vibrio mimicus VM603 OX=671074 GN=cysJ PE=3 SV=1	VLNRLDVAFSRDQHEKVYVQHRLLEQAELVW	DQHEK(ac)VYVQHR
tr|D2YF47|D2YF47_VIBMI	tr|D2YF47|D2YF47_VIBMI Sulfite reductase [NADPH] flavoprotein alpha-component OS=Vibrio mimicus VM603 OX=671074 GN=cysJ PE=3 SV=1	AELAQSEKLKSLAQDKEQLREYAIRTQVIDV	SLAQDK(ac)EQLR
tr|D2YF51|D2YF51_VIBMI	tr|D2YF51|D2YF51_VIBMI tRNA-dihydrouridine(20/20a) synthase OS=Vibrio mimicus VM603 OX=671074 GN=dusA PE=3 SV=1	CVAAMRSVVDIPVTVKTRIGIDDQDSYEFLT	SVVDIPVTVK(ac)TR
tr|D2YF52|D2YF52_VIBMI	tr|D2YF52|D2YF52_VIBMI CheX domain-containing protein OS=Vibrio mimicus VM603 OX=671074 GN=VMB_21490 PE=4 SV=1	MNVLKTMASLELKPQKPRIKKDEIARGDVSG	TMASLELKPQK(ac)PR
tr|D2YF53|D2YF53_VIBMI	tr|D2YF53|D2YF53_VIBMI Glucose-6-phosphate isomerase OS=Vibrio mimicus VM603 OX=671074 GN=pgi PE=3 SV=1	LAFGKSAQAVQAELEKAGKSAAEIAALVPFK	SAQAVQAELEK(ac)AGK
tr|D2YF58|D2YF58_VIBMI	tr|D2YF58|D2YF58_VIBMI 50S ribosomal protein L9 OS=Vibrio mimicus VM603 OX=671074 GN=rplI PE=3 SV=1	IGTRDIADAITAAGVKVSKSEVRLPEGALRN	DIADAITAAGVK(ac)VSK
tr|D2YF58|D2YF58_VIBMI	tr|D2YF58|D2YF58_VIBMI 50S ribosomal protein L9 OS=Vibrio mimicus VM603 OX=671074 GN=rplI PE=3 SV=1	RDIADAITAAGVKVSKSEVRLPEGALRNVGE	VSK(ac)SEVR
tr|D2YF59|D2YF59_VIBMI	tr|D2YF59|D2YF59_VIBMI 30S ribosomal protein S18 OS=Vibrio mimicus VM603 OX=671074 GN=rpsR PE=3 SV=1	EAGKIVPSRITGTSAKYQRQLARAIKRARYL	ITGTSAK(ac)YQR
tr|D2YF61|D2YF61_VIBMI	tr|D2YF61|D2YF61_VIBMI 30S ribosomal protein S6 OS=Vibrio mimicus VM603 OX=671074 GN=rpsF PE=3 SV=1	GMIERYTGSITEAGGKIHRLEDWGRRQLAYP	YTGSITEAGGK(ac)IHR
tr|D2YF67|D2YF67_VIBMI	tr|D2YF67|D2YF67_VIBMI Phosphatidylserine synthase OS=Vibrio mimicus VM603 OX=671074 GN=pssA PE=4 SV=1	ILQHTQLICTYKQIEKPEQYPDRVQRLVRRI	QIEK(ac)PEQYPDRVQR
tr|D2YF81|D2YF81_VIBMI	tr|D2YF81|D2YF81_VIBMI PTS system, fructose-specific IIBC component OS=Vibrio mimicus VM603 OX=671074 GN=fruA PE=4 SV=1	QVTRDESPTTATVTAKKIVAITACPTGVAHT	DESPTTATVTAK(ac)K
tr|D2YF81|D2YF81_VIBMI	tr|D2YF81|D2YF81_VIBMI PTS system, fructose-specific IIBC component OS=Vibrio mimicus VM603 OX=671074 GN=fruA PE=4 SV=1	FHGKPLYKTSTGLALKKTAQEINNAFAQAKT	TSTGLALK(ac)K
tr|D2YF83|D2YF83_VIBMI	tr|D2YF83|D2YF83_VIBMI PTS system, fructose-specific IIA/FPR component OS=Vibrio mimicus VM603 OX=671074 GN=fruB PE=4 SV=1	NTGCAESEFVADLVTKSPTHLGRGIWLVASD	NTGCAESEFVADLVTK(ac)SPTHLGR
tr|D2YF89|D2YF89_VIBMI	tr|D2YF89|D2YF89_VIBMI Guanylate kinase OS=Vibrio mimicus VM603 OX=671074 GN=gmk PE=3 SV=1	RRLNTRGQDSEAVIAKRMGEAKSEISHYSEY	GQDSEAVIAK(ac)R
tr|D2YF90|D2YF90_VIBMI	tr|D2YF90|D2YF90_VIBMI DNA-directed RNA polymerase subunit omega OS=Vibrio mimicus VM603 OX=671074 GN=rpoZ PE=3 SV=1	____MARVTVQDAVEKIGNRFDLVLVAARRA	VTVQDAVEK(ac)IGNR
tr|D2YF91|D2YF91_VIBMI	tr|D2YF91|D2YF91_VIBMI Guanosine-3',5'-bis(Diphosphate) 3'-pyrophosphohydrolase OS=Vibrio mimicus VM603 OX=671074 GN=spoT PE=3 SV=1	DRTHNMRTLGALRPDKKRRIARETLEIYAPL	TLGALRPDK(ac)K
tr|D2YFA2|D2YFA2_VIBMI	tr|D2YFA2|D2YFA2_VIBMI Transcription elongation factor GreB OS=Vibrio mimicus VM603 OX=671074 GN=greB PE=3 SV=1	ASLGDRSENADYTYNKRLLRQIDRRVRFLSK	SENADYTYNK(ac)R
tr|D2YFB8|D2YFB8_VIBMI	tr|D2YFB8|D2YFB8_VIBMI Phosphoglycerate kinase OS=Vibrio mimicus VM603 OX=671074 GN=pgk PE=3 SV=1	AGKRVFIRADLNVPVKDGKVTSDARILASLP	ADLNVPVK(ac)DGK
tr|D2YFB8|D2YFB8_VIBMI	tr|D2YFB8|D2YFB8_VIBMI Phosphoglycerate kinase OS=Vibrio mimicus VM603 OX=671074 GN=pgk PE=3 SV=1	GELVVLENVRFNKGEKKNEEALSKKYAALCD	FNKGEK(ac)K
tr|D2YFB8|D2YFB8_VIBMI	tr|D2YFB8|D2YFB8_VIBMI Phosphoglycerate kinase OS=Vibrio mimicus VM603 OX=671074 GN=pgk PE=3 SV=1	ELVVLENVRFNKGEKKNEEALSKKYAALCDV	K(ac)NEEALSK(ac)K
tr|D2YFB8|D2YFB8_VIBMI	tr|D2YFB8|D2YFB8_VIBMI Phosphoglycerate kinase OS=Vibrio mimicus VM603 OX=671074 GN=pgk PE=3 SV=1	VRFNKGEKKNEEALSKKYAALCDVFVMDAFG	NEEALSK(ac)K
tr|D2YFB9|D2YFB9_VIBMI	tr|D2YFB9|D2YFB9_VIBMI Fructose-bisphosphate aldolase OS=Vibrio mimicus VM603 OX=671074 GN=fbaA PE=3 SV=1	PGNVVLTPTILRDSQKYVSEKFGLPENSLNF	DSQK(ac)YVSEK
tr|D2YFB9|D2YFB9_VIBMI	tr|D2YFB9|D2YFB9_VIBMI Fructose-bisphosphate aldolase OS=Vibrio mimicus VM603 OX=671074 GN=fbaA PE=3 SV=1	QFSNGGAAFFAGKGLKLEGQQAQILGAIAGA	GLK(ac)LEGQQAQILGAIAGAK
tr|D2YFB9|D2YFB9_VIBMI	tr|D2YFB9|D2YFB9_VIBMI Fructose-bisphosphate aldolase OS=Vibrio mimicus VM603 OX=671074 GN=fbaA PE=3 SV=1	LQGQIGNPTGEDAPNKKYYDPRVWLRAGQAA	NHDYLQGQIGNPTGEDAPNK(ac)K
tr|D2YFB9|D2YFB9_VIBMI	tr|D2YFB9|D2YFB9_VIBMI Fructose-bisphosphate aldolase OS=Vibrio mimicus VM603 OX=671074 GN=fbaA PE=3 SV=1	QGQIGNPTGEDAPNKKYYDPRVWLRAGQAAM	NHDYLQGQIGNPTGEDAPNKK(ac)YYDPR
tr|D2YFC0|D2YFC0_VIBMI	tr|D2YFC0|D2YFC0_VIBMI Uncharacterized protein OS=Vibrio mimicus VM603 OX=671074 GN=VMB_22170 PE=4 SV=1	RVDMVIGVSYKSDLQKTKRVLRETLEKDPRI	SDLQK(ac)TK
tr|D2YFC2|D2YFC2_VIBMI	tr|D2YFC2|D2YFC2_VIBMI Probable chromosome-partitioning protein parB OS=Vibrio mimicus VM603 OX=671074 GN=VMB_22190 PE=3 SV=1	VAKKQMTVRQTEQLVKKCLTDPSDTKNVSED	QTEQLVK(ac)K
tr|D2YFC3|D2YFC3_VIBMI	tr|D2YFC3|D2YFC3_VIBMI ParA family protein OS=Vibrio mimicus VM603 OX=671074 GN=VMB_22200 PE=4 SV=1	YDPRNRLANEVSDQLKKHFGSKVYRTVIPRN	LANEVSDQLK(ac)K
tr|D2YFC5|D2YFC5_VIBMI	tr|D2YFC5|D2YFC5_VIBMI tRNA uridine 5-carboxymethylaminomethyl modification enzyme MnmG OS=Vibrio mimicus VM603 OX=671074 GN=VMB_22220 PE=3 SV=1	SLRHEHTKLPVDLDYKQVKGLSNEVVLKLST	HEHTKLPVDLDYK(ac)QVK
tr|D2YFC5|D2YFC5_VIBMI	tr|D2YFC5|D2YFC5_VIBMI tRNA uridine 5-carboxymethylaminomethyl modification enzyme MnmG OS=Vibrio mimicus VM603 OX=671074 GN=VMB_22220 PE=3 SV=1	IIEGIGPRYCPSIEDKVMRFADKNSHQIFIE	YCPSIEDK(ac)VMR
tr|D2YFD0|D2YFD0_VIBMI	tr|D2YFD0|D2YFD0_VIBMI tRNA modification GTPase MnmE OS=Vibrio mimicus VM603 OX=671074 GN=mnmE PE=3 SV=1	IIDTAGLRDASDAVEKIGIERAWEEIRQADR	DASDAVEK(ac)IGIER
tr|D2YFD7|D2YFD7_VIBMI	tr|D2YFD7|D2YFD7_VIBMI Chromosomal replication initiator protein DnaA OS=Vibrio mimicus VM603 OX=671074 GN=dnaA PE=3 SV=1	TVAEYYKIKVADLLSKRRSRSVARPRQLAMA	VADLLSK(ac)R
tr|D2YFD8|D2YFD8_VIBMI	tr|D2YFD8|D2YFD8_VIBMI Beta sliding clamp OS=Vibrio mimicus VM603 OX=671074 GN=dnaN PE=3 SV=1	ELRQAFSRAAILSNEKFRGVRVNLADNEMRI	AAILSNEK(ac)FR
tr|D2YFE0|D2YFE0_VIBMI	tr|D2YFE0|D2YFE0_VIBMI DNA gyrase subunit B OS=Vibrio mimicus VM603 OX=671074 GN=gyrB PE=3 SV=1	NQAILPLKGKILNVEKARFDKMLSSQEVATL	ILNVEK(ac)AR
tr|D2YFE0|D2YFE0_VIBMI	tr|D2YFE0|D2YFE0_VIBMI DNA gyrase subunit B OS=Vibrio mimicus VM603 OX=671074 GN=gyrB PE=3 SV=1	ELIYVPRINADLCADKAAVEAWTQRLVEQLN	INADLCADK(ac)AAVEAWTQR
tr|D2YFE0|D2YFE0_VIBMI	tr|D2YFE0|D2YFE0_VIBMI DNA gyrase subunit B OS=Vibrio mimicus VM603 OX=671074 GN=gyrB PE=3 SV=1	KFSSQTKDKLVSSEVKSAVESAMNEKLADFL	LVSSEVK(ac)SAVESAMNEK
tr|D2YFE0|D2YFE0_VIBMI	tr|D2YFE0|D2YFE0_VIBMI DNA gyrase subunit B OS=Vibrio mimicus VM603 OX=671074 GN=gyrB PE=3 SV=1	VSSEVKSAVESAMNEKLADFLAENPSEAKNV	SAVESAMNEK(ac)LADFLAENPSEAK
tr|D2YFE0|D2YFE0_VIBMI	tr|D2YFE0|D2YFE0_VIBMI DNA gyrase subunit B OS=Vibrio mimicus VM603 OX=671074 GN=gyrB PE=3 SV=1	REGLTAVVSVKVPDPKFSSQTKDKLVSSEVK	VPDPK(ac)FSSQTK
tr|D2YFE4|D2YFE4_VIBMI	tr|D2YFE4|D2YFE4_VIBMI Glycine--tRNA ligase beta subunit OS=Vibrio mimicus VM603 OX=671074 GN=glyS PE=3 SV=1	HFRALEEAEALAAANKRVGNILAKYDGELGE	ALEEAEALAAANK(ac)R
tr|D2YFE4|D2YFE4_VIBMI	tr|D2YFE4|D2YFE4_VIBMI Glycine--tRNA ligase beta subunit OS=Vibrio mimicus VM603 OX=671074 GN=glyS PE=3 SV=1	GNGITVEQAERLVTDKGEWLLFKEQVQGQQT	LVTDK(ac)GEWLLFK
tr|D2YFE5|D2YFE5_VIBMI	tr|D2YFE5|D2YFE5_VIBMI Glycine--tRNA ligase alpha subunit OS=Vibrio mimicus VM603 OX=671074 GN=glyQ PE=3 SV=1	FDQCEKECKYLLELEKPLPLPAYERILKAAH	YLLELEK(ac)PLPLPAYER
tr|D2YFF2|D2YFF2_VIBMI	tr|D2YFF2|D2YFF2_VIBMI Dihydroxy-acid dehydratase OS=Vibrio mimicus VM603 OX=671074 GN=ilvD PE=3 SV=1	PAIFVSGGPMEAGKTKLSDQIIKLDLVDAMM	TK(ac)LSDQIIK
tr|D2YFF3|D2YFF3_VIBMI	tr|D2YFF3|D2YFF3_VIBMI Branched-chain-amino-acid aminotransferase OS=Vibrio mimicus VM603 OX=671074 GN=ilvE PE=3 SV=1	VVPVRSVDKITVGSGKRGPITKVVQDAYFGL	SVDKITVGSGK(ac)R
tr|D2YFG6|D2YFG6_VIBMI	tr|D2YFG6|D2YFG6_VIBMI Potassium transporter peripheral membrane component OS=Vibrio mimicus VM603 OX=671074 GN=trkA PE=4 SV=1	DEATSKVVGRAVGDIKLPPGTTIGAIVRGEE	AVGDIK(ac)LPPGTTIGAIVR
tr|D2YFG9|D2YFG9_VIBMI	tr|D2YFG9|D2YFG9_VIBMI Peptide deformylase OS=Vibrio mimicus VM603 OX=671074 GN=def PE=3 SV=1	KLFVDYLSPLKRNRIKEKLEKIKRFNEKK__	IK(ac)EKLEK
tr|D2YFG9|D2YFG9_VIBMI	tr|D2YFG9|D2YFG9_VIBMI Peptide deformylase OS=Vibrio mimicus VM603 OX=671074 GN=def PE=3 SV=1	FVDYLSPLKRNRIKEKLEKIKRFNEKK____	IKEK(ac)LEK
tr|D2YFH4|D2YFH4_VIBMI	tr|D2YFH4|D2YFH4_VIBMI N5-carboxyaminoimidazole ribonucleotide synthase OS=Vibrio mimicus VM603 OX=671074 GN=purK PE=3 SV=1	LCARSGKLYPSAEAIKAGGDRRLEKALLDRA	LYPSAEAIK(ac)AGGDR
tr|D2YFI3|D2YFI3_VIBMI	tr|D2YFI3|D2YFI3_VIBMI Ribosome-binding ATPase YchF OS=Vibrio mimicus VM603 OX=671074 GN=engD PE=3 SV=1	AWTIPVGATAPQAAGKIHTDFERGFIRAEVI	AWTIPVGATAPQAAGK(ac)IHTDFER
tr|D2YFI5|D2YFI5_VIBMI	tr|D2YFI5|D2YFI5_VIBMI Ribose-phosphate pyrophosphokinase OS=Vibrio mimicus VM603 OX=671074 GN=prs PE=3 SV=1	ATAKALGDIDIAIVDKRRPRANVSEVMNLIG	ALGDIDIAIVDK(ac)R
tr|D2YFI9|D2YFI9_VIBMI	tr|D2YFI9|D2YFI9_VIBMI Peptide chain release factor 1 OS=Vibrio mimicus VM603 OX=671074 GN=prfA PE=3 SV=1	QEDDAEMREMAQDEIKAAKAAIERLTDELQI	EMAQDEIK(ac)AAK
tr|D2YFJ9|D2YFJ9_VIBMI	tr|D2YFJ9|D2YFJ9_VIBMI Uncharacterized protein OS=Vibrio mimicus VM603 OX=671074 GN=VMB_22960 PE=4 SV=1	LGLKLTKLSEVEKQEKARFDHP_________	LSEVEKQEK(ac)AR
tr|D2YFK4|D2YFK4_VIBMI	tr|D2YFK4|D2YFK4_VIBMI Methyl-accepting chemotaxis protein OS=Vibrio mimicus VM603 OX=671074 GN=VMB_23010 PE=4 SV=1	VAMKESQHTADEAVVKAKLADESLQRIRGAI	ESQHTADEAVVK(ac)AK
tr|D2YFK7|D2YFK7_VIBMI	tr|D2YFK7|D2YFK7_VIBMI 4-hydroxy-tetrahydrodipicolinate synthase OS=Vibrio mimicus VM603 OX=671074 GN=dapA PE=3 SV=1	ETVARLSEIKNIVALKDATGDLSRVAKHREM	NIVALK(ac)DATGDLSR
tr|D2YFK9|D2YFK9_VIBMI	tr|D2YFK9|D2YFK9_VIBMI Uncharacterized protein OS=Vibrio mimicus VM603 OX=671074 GN=VMB_23060 PE=4 SV=1	PQSRDTSKQPTEPEDKP______________	DTSKQPTEPEDK(ac)P
tr|D2YFL1|D2YFL1_VIBMI	tr|D2YFL1|D2YFL1_VIBMI Succinyl-diaminopimelate desuccinylase OS=Vibrio mimicus VM603 OX=671074 GN=dapE PE=3 SV=1	QFNFRFSTELTDEEIKRRVHSVLDAHGLDYD	FSTELTDEEIK(ac)RR
tr|D2YFL7|D2YFL7_VIBMI	tr|D2YFL7|D2YFL7_VIBMI Uncharacterized protein OS=Vibrio mimicus VM603 OX=671074 GN=VMB_23140 PE=4 SV=1	DARDMTGFIDGTENPKAEKRAEVALVADGEF	DMTGFIDGTENPK(ac)AEK
tr|D2YFL7|D2YFL7_VIBMI	tr|D2YFL7|D2YFL7_VIBMI Uncharacterized protein OS=Vibrio mimicus VM603 OX=671074 GN=VMB_23140 PE=4 SV=1	DMTGFIDGTENPKAEKRAEVALVADGEFAGG	DMTGFIDGTENPKAEK(ac)R
tr|D2YFL7|D2YFL7_VIBMI	tr|D2YFL7|D2YFL7_VIBMI Uncharacterized protein OS=Vibrio mimicus VM603 OX=671074 GN=VMB_23140 PE=4 SV=1	LDNVPAASHVGRVDIKEEGKGLKIVRHSLPY	VDIK(ac)EEGK
tr|D2YFL7|D2YFL7_VIBMI	tr|D2YFL7|D2YFL7_VIBMI Uncharacterized protein OS=Vibrio mimicus VM603 OX=671074 GN=VMB_23140 PE=4 SV=1	PAASHVGRVDIKEEGKGLKIVRHSLPYGSVS	VDIKEEGK(ac)GLK
tr|D2YFP5|D2YFP5_VIBMI	tr|D2YFP5|D2YFP5_VIBMI 50S ribosomal protein L3 glutamine methyltransferase OS=Vibrio mimicus VM603 OX=671074 GN=prmB PE=3 SV=1	RHEPELGLAAGSDGLKLARRILANAPLYLKE	HEPELGLAAGSDGLK(ac)LAR
tr|D2YFQ2|D2YFQ2_VIBMI	tr|D2YFQ2|D2YFQ2_VIBMI 3-oxoacyl-[acyl-carrier-protein] synthase 1 OS=Vibrio mimicus VM603 OX=671074 GN=fabB PE=3 SV=1	SLKAGKSGITASEQFKEHGLRSQVWGDLKIN	SGITASEQFK(ac)EHGLR
tr|D2YFQ2|D2YFQ2_VIBMI	tr|D2YFQ2|D2YFQ2_VIBMI 3-oxoacyl-[acyl-carrier-protein] synthase 1 OS=Vibrio mimicus VM603 OX=671074 GN=fabB PE=3 SV=1	QFKEHGLRSQVWGDLKINPEEHIDRKQMRFM	SQVWGDLK(ac)INPEEHIDRK
tr|D2YFQ2|D2YFQ2_VIBMI	tr|D2YFQ2|D2YFQ2_VIBMI 3-oxoacyl-[acyl-carrier-protein] synthase 1 OS=Vibrio mimicus VM603 OX=671074 GN=fabB PE=3 SV=1	DAMGALSTKYNETPEKASRTYDADRDGFVIS	YNETPEK(ac)ASR
tr|D2YFQ5|D2YFQ5_VIBMI	tr|D2YFQ5|D2YFQ5_VIBMI Ferric uptake regulation protein OS=Vibrio mimicus VM603 OX=671074 GN=fur PE=3 SV=1	__MSDNNQALKDAGLKVTLPRLKILEVLQQP	DAGLK(ac)VTLPR
tr|D2YFQ5|D2YFQ5_VIBMI	tr|D2YFQ5|D2YFQ5_VIBMI Ferric uptake regulation protein OS=Vibrio mimicus VM603 OX=671074 GN=fur PE=3 SV=1	_______MSDNNQALKDAGLKVTLPRLKILE	SDNNQALK(ac)DAGLK
tr|D2YFR0|D2YFR0_VIBMI	tr|D2YFR0|D2YFR0_VIBMI Flavodoxin OS=Vibrio mimicus VM603 OX=671074 GN=fldA PE=3 SV=1	GSDTGNTEAIAKMIQKQLGKKLVHVQDIAKS	MIQK(ac)QLGK
tr|D2YFR6|D2YFR6_VIBMI	tr|D2YFR6|D2YFR6_VIBMI Uncharacterized protein OS=Vibrio mimicus VM603 OX=671074 GN=VMB_23630 PE=4 SV=1	QGLWYGPNPEDRLDIKLDHMLNHQLKLSQNA	LDIK(ac)LDHMLNHQLK
tr|D2YFR8|D2YFR8_VIBMI	tr|D2YFR8|D2YFR8_VIBMI Citrate synthase OS=Vibrio mimicus VM603 OX=671074 GN=gltA PE=3 SV=1	MELERIALSDEYFIEKKLYPNVDFYSGIILK	IALSDEYFIEK(ac)K
tr|D2YFR8|D2YFR8_VIBMI	tr|D2YFR8|D2YFR8_VIBMI Citrate synthase OS=Vibrio mimicus VM603 OX=671074 GN=gltA PE=3 SV=1	LLYGEAPNRKQYEEFKKIVTRHTMVHEQIAS	KQYEEFK(ac)K
tr|D2YFR8|D2YFR8_VIBMI	tr|D2YFR8|D2YFR8_VIBMI Citrate synthase OS=Vibrio mimicus VM603 OX=671074 GN=gltA PE=3 SV=1	NEACLRMLEEIGSVDKIPEFVRRAKDKDDPF	MLEEIGSVDK(ac)IPEFVRR
tr|D2YFS1|D2YFS1_VIBMI	tr|D2YFS1|D2YFS1_VIBMI Succinate dehydrogenase flavoprotein subunit OS=Vibrio mimicus VM603 OX=671074 GN=sdhA PE=3 SV=1	VFREGKAMAEGLEELKVIRERLKDAHLADKS	AMAEGLEELK(ac)VIR
tr|D2YFS1|D2YFS1_VIBMI	tr|D2YFS1|D2YFS1_VIBMI Succinate dehydrogenase flavoprotein subunit OS=Vibrio mimicus VM603 OX=671074 GN=sdhA PE=3 SV=1	IREGRGCDGPWGPHIKLKLDHLGRDVLESRL	GCDGPWGPHIK(ac)LK
tr|D2YFS1|D2YFS1_VIBMI	tr|D2YFS1|D2YFS1_VIBMI Succinate dehydrogenase flavoprotein subunit OS=Vibrio mimicus VM603 OX=671074 GN=sdhA PE=3 SV=1	GSDYIGDQNAIEYMCKNGPESVIELEKMGLP	GSDYIGDQNAIEYMCK(ac)NGPESVIELEK
tr|D2YFS3|D2YFS3_VIBMI	tr|D2YFS3|D2YFS3_VIBMI 2-oxoglutarate dehydrogenase, E1 component OS=Vibrio mimicus VM603 OX=671074 GN=sucA PE=4 SV=1	IQQRLEPVIGNPVFTKAEKRTFLEELTAAEG	LEPVIGNPVFTK(ac)AEK
tr|D2YFS4|D2YFS4_VIBMI	tr|D2YFS4|D2YFS4_VIBMI Dihydrolipoyllysine-residue succinyltransferase component of 2-oxoglutarate dehydrogenase complex OS=Vibrio mimicus VM603 OX=671074 GN=sucB PE=3 SV=1	KPIMDMRKQYQDVFEKRHGIRLGFMSFYVKA	QYQDVFEK(ac)R
tr|D2YFS4|D2YFS4_VIBMI	tr|D2YFS4|D2YFS4_VIBMI Dihydrolipoyllysine-residue succinyltransferase component of 2-oxoglutarate dehydrogenase complex OS=Vibrio mimicus VM603 OX=671074 GN=sucB PE=3 SV=1	EPTQDTPDATEPSPDKRHKASLTEESNDALS	LGAVAGEPTQDTPDATEPSPDK(ac)R
tr|D2YFS6|D2YFS6_VIBMI	tr|D2YFS6|D2YFS6_VIBMI Succinate--CoA ligase [ADP-forming] subunit alpha OS=Vibrio mimicus VM603 OX=671074 GN=sucD PE=3 SV=1	_________MSILINKDTKVICQGFTGGQGT	SILINK(ac)DTK
tr|D2YFS8|D2YFS8_VIBMI	tr|D2YFS8|D2YFS8_VIBMI Zinc import ATP-binding protein ZnuC OS=Vibrio mimicus VM603 OX=671074 GN=znuC PE=3 SV=1	IRQAGIRIGYVPQKLKLNDTLPLTVNRFLKL	LK(ac)LNDTLPLTVNR
tr|D2YFU4|D2YFU4_VIBMI	tr|D2YFU4|D2YFU4_VIBMI Fatty acid oxidation complex subunit alpha OS=Vibrio mimicus VM603 OX=671074 GN=yfcX PE=3 SV=1	LGPRFQGPDVFDVLLKDNRKGRKSGKGFYTY	FQGPDVFDVLLK(ac)DNRK
tr|D2YFU6|D2YFU6_VIBMI	tr|D2YFU6|D2YFU6_VIBMI Transcriptional regulator, LysR family OS=Vibrio mimicus VM603 OX=671074 GN=VMB_23930 PE=3 SV=1	GASGRIRISAPSNLTKRMMMPMFNAFMEKYP	ISAPSNLTK(ac)R
tr|D2YFU9|D2YFU9_VIBMI	tr|D2YFU9|D2YFU9_VIBMI Adenine phosphoribosyltransferase OS=Vibrio mimicus VM603 OX=671074 GN=apt PE=3 SV=1	ALELGVGFVPVRKPGKLPRETVAQSYDLEYG	KPGK(ac)LPR
tr|D2YFV0|D2YFV0_VIBMI	tr|D2YFV0|D2YFV0_VIBMI DNA polymerase III subunit gamma/tau OS=Vibrio mimicus VM603 OX=671074 GN=dnaX PE=3 SV=1	TKVEDTRELLDNVQYKPARGRFKVYLIDEVH	ELLDNVQYK(ac)PAR
tr|D2YFV1|D2YFV1_VIBMI	tr|D2YFV1|D2YFV1_VIBMI Nucleoid-associated protein VMB_23980 OS=Vibrio mimicus VM603 OX=671074 GN=VMB_23980 PE=3 SV=1	AAAFNDAARRIEETQKEKMASITGGMQLPPG	RIEETQK(ac)EK
tr|D2YFV6|D2YFV6_VIBMI	tr|D2YFV6|D2YFV6_VIBMI SohB protein, peptidase U7 family OS=Vibrio mimicus VM603 OX=671074 GN=VMB_24030 PE=4 SV=1	KKNDIEFEQLTAGEYKRTLTMFGENTDKARE	KNDIEFEQLTAGEYK(ac)R
tr|D2YFY6|D2YFY6_VIBMI	tr|D2YFY6|D2YFY6_VIBMI Glyceraldehyde-3-phosphate dehydrogenase OS=Vibrio mimicus VM603 OX=671074 GN=gapA PE=3 SV=1	AVDWSGCDVVIEATGKHRKGEFLNQYLAQGV	AIDAVDWSGCDVVIEATGK(ac)HR
tr|D2YFY6|D2YFY6_VIBMI	tr|D2YFY6|D2YFY6_VIBMI Glyceraldehyde-3-phosphate dehydrogenase OS=Vibrio mimicus VM603 OX=671074 GN=gapA PE=3 SV=1	TTGSAKAIIEIFPDLKGKIDGHAVRVPLANA	AIIEIFPDLK(ac)GK
tr|D2YFY6|D2YFY6_VIBMI	tr|D2YFY6|D2YFY6_VIBMI Glyceraldehyde-3-phosphate dehydrogenase OS=Vibrio mimicus VM603 OX=671074 GN=gapA PE=3 SV=1	QRSTIVDALSTMVVGKRMVKIYAWYDNEMGY	STIVDALSTMVVGK(ac)R
tr|D2YG08|D2YG08_VIBMI	tr|D2YG08|D2YG08_VIBMI Sensory box sensor histidine kinase OS=Vibrio mimicus VM603 OX=671074 GN=VMB_24550 PE=4 SV=1	TIQASQQLELRRVSQKLEEEHQSQKVLIKKL	VSQK(ac)LEEEHQSQK
tr|D2YG17|D2YG17_VIBMI	tr|D2YG17|D2YG17_VIBMI Oligopeptide transporter ATP-binding component OS=Vibrio mimicus VM603 OX=671074 GN=oppD PE=3 SV=1	KAEAFEESVRMLEAVKIPEARKRITMYPHEF	MLEAVK(ac)IPEAR
tr|D2YG20|D2YG20_VIBMI	tr|D2YG20|D2YG20_VIBMI Phosphate acetyltransferase OS=Vibrio mimicus VM603 OX=671074 GN=VMB_24670 PE=3 SV=1	QPDLTSTVMSRNSDIKIGEPMSMSAAEALIG	NSDIK(ac)IGEPMSMSAAEALIGSEK
tr|D2YG21|D2YG21_VIBMI	tr|D2YG21|D2YG21_VIBMI Acetate kinase OS=Vibrio mimicus VM603 OX=671074 GN=ackA PE=3 SV=1	EVTSDCRFVEDNYGQKEEATRAMDVFCHRLA	FVEDNYGQK(ac)EEATR
tr|D2YG32|D2YG32_VIBMI	tr|D2YG32|D2YG32_VIBMI Serine--tRNA ligase OS=Vibrio mimicus VM603 OX=671074 GN=serS PE=3 SV=1	___________MLDSKLLRTELDETAAKLAR	LDSK(ac)LLR
tr|D2YG32|D2YG32_VIBMI	tr|D2YG32|D2YG32_VIBMI Serine--tRNA ligase OS=Vibrio mimicus VM603 OX=671074 GN=serS PE=3 SV=1	LDSKLLRTELDETAAKLARRGFKLDVETIRT	TELDETAAK(ac)LAR
tr|D2YG32|D2YG32_VIBMI	tr|D2YG32|D2YG32_VIBMI Serine--tRNA ligase OS=Vibrio mimicus VM603 OX=671074 GN=serS PE=3 SV=1	GSCKTYDLEVWVPAQKTYREISSCSNMWDFQ	TYDLEVWVPAQK(ac)TYR
tr|D2YG37|D2YG37_VIBMI	tr|D2YG37|D2YG37_VIBMI ATP-dependent dethiobiotin synthetase BioD OS=Vibrio mimicus VM603 OX=671074 GN=bioD PE=3 SV=1	YAEIIEHLEGRIGAPKLGEIPYMPSAKRQEL	IGAPK(ac)LGEIPYMPSAK
tr|D2YG37|D2YG37_VIBMI	tr|D2YG37|D2YG37_VIBMI ATP-dependent dethiobiotin synthetase BioD OS=Vibrio mimicus VM603 OX=671074 GN=bioD PE=3 SV=1	IGAPKLGEIPYMPSAKRQELGKYIHLEHVLE	LGEIPYMPSAK(ac)R
tr|D2YG47|D2YG47_VIBMI	tr|D2YG47|D2YG47_VIBMI Adenylosuccinate lyase OS=Vibrio mimicus VM603 OX=671074 GN=purB PE=3 SV=1	GYAIIAYTSTLKGISKLEVNRDALLAELDHN	GISK(ac)LEVNR
tr|D2YG47|D2YG47_VIBMI	tr|D2YG47|D2YG47_VIBMI Adenylosuccinate lyase OS=Vibrio mimicus VM603 OX=671074 GN=purB PE=3 SV=1	LAEPIQTVMRRYGIEKPYEKLKELTRGKRVD	YGIEK(ac)PYEK
tr|D2YG47|D2YG47_VIBMI	tr|D2YG47|D2YG47_VIBMI Adenylosuccinate lyase OS=Vibrio mimicus VM603 OX=671074 GN=purB PE=3 SV=1	IQTVMRRYGIEKPYEKLKELTRGKRVDGEAM	YGIEKPYEK(ac)LK
tr|D2YG49|D2YG49_VIBMI	tr|D2YG49|D2YG49_VIBMI tRNA-specific 2-thiouridylase MnmA OS=Vibrio mimicus VM603 OX=671074 GN=trmU PE=3 SV=1	HEQVARSLFPVGDLEKPEVRRIAEEQGLITA	SLFPVGDLEK(ac)PEVR
tr|D2YG49|D2YG49_VIBMI	tr|D2YG49|D2YG49_VIBMI tRNA-specific 2-thiouridylase MnmA OS=Vibrio mimicus VM603 OX=671074 GN=trmU PE=3 SV=1	_____MSVEHSANSQKKVIVGMSGGVDSSVS	SVEHSANSQK(ac)K
tr|D2YG49|D2YG49_VIBMI	tr|D2YG49|D2YG49_VIBMI tRNA-specific 2-thiouridylase MnmA OS=Vibrio mimicus VM603 OX=671074 GN=trmU PE=3 SV=1	EYKAGRTPNPDILCNKEIKFKAFLEFADEVL	TPNPDILCNK(ac)EIK
tr|D2YG50|D2YG50_VIBMI	tr|D2YG50|D2YG50_VIBMI Inosine-guanosine kinase OS=Vibrio mimicus VM603 OX=671074 GN=VMB_24970 PE=4 SV=1	PVHARDPLVIQAQENKKMSRTHIIGIDQTLV	DPLVIQAQENK(ac)K
tr|D2YG51|D2YG51_VIBMI	tr|D2YG51|D2YG51_VIBMI DNA-binding protein OS=Vibrio mimicus VM603 OX=671074 GN=vicH PE=3 SV=1	ETKTKAKGKRAPRPAKYKYIDTNGEEKTWTG	APRPAK(ac)YK
tr|D2YG51|D2YG51_VIBMI	tr|D2YG51|D2YG51_VIBMI DNA-binding protein OS=Vibrio mimicus VM603 OX=671074 GN=vicH PE=3 SV=1	PRPAKYKYIDTNGEEKTWTGQGRTPSVIQKA	YIDTNGEEK(ac)TWTGQGR
tr|D2YG53|D2YG53_VIBMI	tr|D2YG53|D2YG53_VIBMI ATP phosphoribosyltransferase OS=Vibrio mimicus VM603 OX=671074 GN=hisG PE=3 SV=1	VQKKGRLSQECQELLKKCGVKFNIMGERLVV	LSQECQELLK(ac)K
tr|D2YG62|D2YG62_VIBMI	tr|D2YG62|D2YG62_VIBMI Isocitrate dehydrogenase [NADP] OS=Vibrio mimicus VM603 OX=671074 GN=VMB_25090 PE=3 SV=1	VFWLDPERAHDAELIKKVNQYLPNHDTSGLE	AHDAELIK(ac)K
tr|D2YG62|D2YG62_VIBMI	tr|D2YG62|D2YG62_VIBMI Isocitrate dehydrogenase [NADP] OS=Vibrio mimicus VM603 OX=671074 GN=VMB_25090 PE=3 SV=1	AAKVAIEFVGKDGAVKVLKKPFALQDKEIID	DGAVK(ac)VLK
tr|D2YG62|D2YG62_VIBMI	tr|D2YG62|D2YG62_VIBMI Isocitrate dehydrogenase [NADP] OS=Vibrio mimicus VM603 OX=671074 GN=VMB_25090 PE=3 SV=1	FALQDKEIIDTSVMSKKALIAFFEKEIADAK	EIIDTSVMSK(ac)K
tr|D2YG62|D2YG62_VIBMI	tr|D2YG62|D2YG62_VIBMI Isocitrate dehydrogenase [NADP] OS=Vibrio mimicus VM603 OX=671074 GN=VMB_25090 PE=3 SV=1	PAMIRTSGQMWGPDGKQKDTKATIPDRCYAG	TSGQMWGPDGK(ac)QK
tr|D2YG67|D2YG67_VIBMI	tr|D2YG67|D2YG67_VIBMI Glutaredoxin OS=Vibrio mimicus VM603 OX=671074 GN=grxA PE=4 SV=1	GCPYCVRAKEHAETLKAKRDDFNYRYVDIHA	AKEHAETLK(ac)AK
tr|D2YG69|D2YG69_VIBMI	tr|D2YG69|D2YG69_VIBMI Uncharacterized protein OS=Vibrio mimicus VM603 OX=671074 GN=VMB_25160 PE=4 SV=1	DPVQINRAVDLLTQAKRISFFGLGASSAVAR	AVDLLTQAK(ac)R
tr|D2YG71|D2YG71_VIBMI	tr|D2YG71|D2YG71_VIBMI Glutamate decarboxylase, putative OS=Vibrio mimicus VM603 OX=671074 GN=VMB_25180 PE=3 SV=1	AADVLGIGQEGLIAVKTDANNRICPQDLEQK	AADVLGIGQEGLIAVK(ac)TDANNR
tr|D2YG74|D2YG74_VIBMI	tr|D2YG74|D2YG74_VIBMI HDOD domain-containing protein OS=Vibrio mimicus VM603 OX=671074 GN=VMB_25210 PE=4 SV=1	VLYKLSNLSEMEFKNKLSDVISASGI_____	NK(ac)LSDVISASGI
tr|D2YG79|D2YG79_VIBMI	tr|D2YG79|D2YG79_VIBMI Sensor histidine kinase OS=Vibrio mimicus VM603 OX=671074 GN=VMB_25260 PE=4 SV=1	LLRHFNRRLQRSITTKLELQKTLESLESAHQ	SITTK(ac)LELQK
tr|D2YG79|D2YG79_VIBMI	tr|D2YG79|D2YG79_VIBMI Sensor histidine kinase OS=Vibrio mimicus VM603 OX=671074 GN=VMB_25260 PE=4 SV=1	PSFSTAITVTKTEVIKLDRDVFAKVMHNDTS	TEVIK(ac)LDRDVFAK
tr|D2YG88|D2YG88_VIBMI	tr|D2YG88|D2YG88_VIBMI Aspartate--tRNA ligase OS=Vibrio mimicus VM603 OX=671074 GN=aspS PE=3 SV=1	PIMPYSEAMRRFGSDKPDLRNPMELVDVADL	FGSDK(ac)PDLRNPMELVDVADLLK
tr|D2YG98|D2YG98_VIBMI	tr|D2YG98|D2YG98_VIBMI YrdC-like domain-containing protein OS=Vibrio mimicus VM603 OX=671074 GN=VMB_25450 PE=3 SV=1	IFKGTKEVPRRLMNEKRKTIGIRVPDNKIAL	RLMNEK(ac)R
tr|D2YG99|D2YG99_VIBMI	tr|D2YG99|D2YG99_VIBMI Pseudouridine synthase OS=Vibrio mimicus VM603 OX=671074 GN=VMB_25460 PE=3 SV=1	KQVNYLRELVELRPEKETVLNTAPDAATRKR	ELVELRPEK(ac)ETVLNTAPDAATR
tr|D2YGB6|D2YGB6_VIBMI	tr|D2YGB6|D2YGB6_VIBMI FAD-binding PCMH-type domain-containing protein OS=Vibrio mimicus VM603 OX=671074 GN=VMB_25630 PE=4 SV=1	LLAHCTEKTKLPNAEKEWVEIFRYFGAQLNA	TKLPNAEK(ac)EWVEIFR
tr|D2YGC1|D2YGC1_VIBMI	tr|D2YGC1|D2YGC1_VIBMI Urocanate hydratase OS=Vibrio mimicus VM603 OX=671074 GN=hutU PE=3 SV=1	ATGVMRHADAGYDIAKRCAQQQKLDLPMLNA	HADAGYDIAK(ac)R
tr|D2YGD2|D2YGD2_VIBMI	tr|D2YGD2|D2YGD2_VIBMI UvrABC system protein C OS=Vibrio mimicus VM603 OX=671074 GN=uvrC PE=3 SV=1	KMELASRELRFEDAAKARDQIQAIRRVQEQQ	FEDAAK(ac)AR
tr|D2YGF2|D2YGF2_VIBMI	tr|D2YGF2|D2YGF2_VIBMI Uncharacterized protein OS=Vibrio mimicus VM603 OX=671074 GN=VMB_25990 PE=4 SV=1	RLETIQIRINIENVIKRANDSILRGQPGTAI	INIENVIK(ac)R
tr|D2YGI7|D2YGI7_VIBMI	tr|D2YGI7|D2YGI7_VIBMI YcgL domain-containing protein VMB_26340 OS=Vibrio mimicus VM603 OX=671074 GN=VMB_26340 PE=3 SV=1	LVNLEQRQLAQVNVEKVKESLQEQGFFLQLP	QLAQVNVEK(ac)VK
tr|D2YGJ0|D2YGJ0_VIBMI	tr|D2YGJ0|D2YGJ0_VIBMI Cell division topological specificity factor OS=Vibrio mimicus VM603 OX=671074 GN=minE PE=3 SV=1	_____MSLLEFFRPQKKTSASVAKERLQIIV	SLLEFFRPQK(ac)K
tr|D2YGJ9|D2YGJ9_VIBMI	tr|D2YGJ9|D2YGJ9_VIBMI 2-succinylbenzoate--CoA ligase OS=Vibrio mimicus VM603 OX=671074 GN=menE PE=4 SV=1	LGGSHIPVELAEAAAKRGIDTWLGYGMTEAA	VLLGGSHIPVELAEAAAK(ac)R
tr|D2YGK1|D2YGK1_VIBMI	tr|D2YGK1|D2YGK1_VIBMI 1,4-dihydroxy-2-naphthoyl-CoA synthase OS=Vibrio mimicus VM603 OX=671074 GN=menB PE=3 SV=1	EGRNAFNEKRRPDFNKFPRNP__________	RPDFNK(ac)FPR
tr|D2YGK6|D2YGK6_VIBMI	tr|D2YGK6|D2YGK6_VIBMI Deoxyguanosinetriphosphate triphosphohydrolase-like protein OS=Vibrio mimicus VM603 OX=671074 GN=VMB_26530 PE=3 SV=1	LSADPERLLPQATGEKWRKAQKQEEGMRVIC	LLPQATGEK(ac)WR
tr|D2YGK6|D2YGK6_VIBMI	tr|D2YGK6|D2YGK6_VIBMI Deoxyguanosinetriphosphate triphosphohydrolase-like protein OS=Vibrio mimicus VM603 OX=671074 GN=VMB_26530 PE=3 SV=1	VSLSPEWLARNDDEHKIRRNDHRSPFQRDRA	NDDEHK(ac)IRR
tr|D2YGK9|D2YGK9_VIBMI	tr|D2YGK9|D2YGK9_VIBMI Peptidase, putative OS=Vibrio mimicus VM603 OX=671074 GN=VMB_26560 PE=3 SV=1	RYLADACNLTPEEAWKKQQHKMAQLETREQA	YLADACNLTPEEAWK(ac)K
tr|D2YGM4|D2YGM4_VIBMI	tr|D2YGM4|D2YGM4_VIBMI Glyceraldehyde-3-phosphate dehydrogenase OS=Vibrio mimicus VM603 OX=671074 GN=VMB_26710 PE=3 SV=1	DLTVNLQKAASYDDIKAAMKAASEGELAGIL	AASYDDIK(ac)AAMK
tr|D2YGM4|D2YGM4_VIBMI	tr|D2YGM4|D2YGM4_VIBMI Glyceraldehyde-3-phosphate dehydrogenase OS=Vibrio mimicus VM603 OX=671074 GN=VMB_26710 PE=3 SV=1	FLTDETARKHIEAGAKKVVLTGPSKDKTPMF	HIEAGAK(ac)K
tr|D2YGM4|D2YGM4_VIBMI	tr|D2YGM4|D2YGM4_VIBMI Glyceraldehyde-3-phosphate dehydrogenase OS=Vibrio mimicus VM603 OX=671074 GN=VMB_26710 PE=3 SV=1	RTSIFDADAGIALTDKFVKVVSWYDNEIGYS	TSIFDADAGIALTDK(ac)FVK
tr|D2YGM4|D2YGM4_VIBMI	tr|D2YGM4|D2YGM4_VIBMI Glyceraldehyde-3-phosphate dehydrogenase OS=Vibrio mimicus VM603 OX=671074 GN=VMB_26710 PE=3 SV=1	HATTATQKTVDGPSAKDWRGGRGASQNIIPS	TVDGPSAK(ac)DWR
tr|D2YGM8|D2YGM8_VIBMI	tr|D2YGM8|D2YGM8_VIBMI Methionine--tRNA ligase OS=Vibrio mimicus VM603 OX=671074 GN=metG PE=3 SV=1	VDLRIAKILSCEAVEKSDKLLKFELDIGGET	ILSCEAVEK(ac)SDK
tr|D2YGM8|D2YGM8_VIBMI	tr|D2YGM8|D2YGM8_VIBMI Methionine--tRNA ligase OS=Vibrio mimicus VM603 OX=671074 GN=metG PE=3 SV=1	RIAKILSCEAVEKSDKLLKFELDIGGETRQV	ILSCEAVEKSDK(ac)LLK
tr|D2YGN0|D2YGN0_VIBMI	tr|D2YGN0|D2YGN0_VIBMI Uncharacterized protein OS=Vibrio mimicus VM603 OX=671074 GN=VMB_26770 PE=4 SV=1	IINRTQKEIPDHATLKETEARSIKVVVEAAR	EIPDHATLK(ac)ETEAR
tr|D2YGN8|D2YGN8_VIBMI	tr|D2YGN8|D2YGN8_VIBMI 5-carboxymethyl-2-hydroxymuconate semialdehyde dehydrogenase OS=Vibrio mimicus VM603 OX=671074 GN=hpcC PE=3 SV=1	LLIQNGIKPKFIEALKQRVEALRVGHPLDPE	FIEALK(ac)QR
tr|D2YGP3|D2YGP3_VIBMI	tr|D2YGP3|D2YGP3_VIBMI TRAP-type C4-dicarboxylate transport system, periplasmic component OS=Vibrio mimicus VM603 OX=671074 GN=VMB_26900 PE=4 SV=1	HGPGQLITKNPVNSLKDIEGKKIRVGGGVIS	NPVNSLK(ac)DIEGK
tr|D2YGP8|D2YGP8_VIBMI	tr|D2YGP8|D2YGP8_VIBMI Fumarate and nitrate reduction regulatory protein OS=Vibrio mimicus VM603 OX=671074 GN=VMB_26950 PE=4 SV=1	SRLLGRFQKSEILSVKGKYITILNHAELMEL	SEILSVK(ac)GK
tr|D2YGS6|D2YGS6_VIBMI	tr|D2YGS6|D2YGS6_VIBMI Transcriptional regulator AsnC OS=Vibrio mimicus VM603 OX=671074 GN=asnC PE=4 SV=1	_________MQTTHTKLDDLDRAILKILMDD	MQTTHTK(ac)LDDLDR
tr|D2YGT2|D2YGT2_VIBMI	tr|D2YGT2|D2YGT2_VIBMI Ferritin OS=Vibrio mimicus VM603 OX=671074 GN=VMB_27290 PE=3 SV=1	ASLGEVFRETYQHEQKITQQINKLAHVAFTS	ETYQHEQK(ac)ITQQINK
tr|D2YGT7|D2YGT7_VIBMI	tr|D2YGT7|D2YGT7_VIBMI Uncharacterized protein OS=Vibrio mimicus VM603 OX=671074 GN=VMB_27340 PE=4 SV=1	AIRQAESFKQLGVEIKRSIAQPLVERAQQAP	QLGVEIK(ac)R
tr|D2YGT8|D2YGT8_VIBMI	tr|D2YGT8|D2YGT8_VIBMI Ubiquinone/menaquinone biosynthesis C-methyltransferase UbiE OS=Vibrio mimicus VM603 OX=671074 GN=ubiE PE=3 SV=1	GTGDLTAKFSRIVGDKGHVILADINNSMLNV	IVGDK(ac)GHVILADINNSMLNVGR
tr|D2YGU2|D2YGU2_VIBMI	tr|D2YGU2|D2YGU2_VIBMI Sec-independent protein translocase protein TatB OS=Vibrio mimicus VM603 OX=671074 GN=tatB PE=3 SV=1	KSMANSVKDELAHELKVQELQENLRKAEQMG	SMANSVKDELAHELK(ac)VQELQENLR
tr|D2YGU6|D2YGU6_VIBMI	tr|D2YGU6|D2YGU6_VIBMI LexA repressor OS=Vibrio mimicus VM603 OX=671074 GN=lexA PE=3 SV=1	MKNIGILDGDLLAVHKTQDVRNGQVVVARVE	NIGILDGDLLAVHK(ac)TQDVR
tr|D2YGU6|D2YGU6_VIBMI	tr|D2YGU6|D2YGU6_VIBMI LexA repressor OS=Vibrio mimicus VM603 OX=671074 GN=lexA PE=3 SV=1	NGQVVVARVEDDVTVKRLERKGSKVFLHAEN	VEDDVTVK(ac)R
tr|D2YGV4|D2YGV4_VIBMI	tr|D2YGV4|D2YGV4_VIBMI Delta-aminolevulinic acid dehydratase OS=Vibrio mimicus VM603 OX=671074 GN=hemB PE=3 SV=1	LIYPMFILMGKDRREKVDSMPGVERLSIDLM	EK(ac)VDSMPGVER
tr|D2YGV7|D2YGV7_VIBMI	tr|D2YGV7|D2YGV7_VIBMI Probable GTP-binding protein EngB OS=Vibrio mimicus VM603 OX=671074 GN=engB PE=3 SV=1	VECGIPVQVMLTKADKLKSGARKAQVLKVRE	ADK(ac)LK(ac)SGAR
tr|D2YGV7|D2YGV7_VIBMI	tr|D2YGV7|D2YGV7_VIBMI Probable GTP-binding protein EngB OS=Vibrio mimicus VM603 OX=671074 GN=engB PE=3 SV=1	CGIPVQVMLTKADKLKSGARKAQVLKVREDA	ADK(ac)LK(ac)SGAR
tr|D2YGV7|D2YGV7_VIBMI	tr|D2YGV7|D2YGV7_VIBMI Probable GTP-binding protein EngB OS=Vibrio mimicus VM603 OX=671074 GN=engB PE=3 SV=1	EMKLKWQRALGEYLQKRQCLKGLVVLMDIRH	ALGEYLQK(ac)R
tr|D2YGW3|D2YGW3_VIBMI	tr|D2YGW3|D2YGW3_VIBMI HemY protein OS=Vibrio mimicus VM603 OX=671074 GN=hemY PE=4 SV=1	RYTNEGIIKLLEGDWKQAEKKVTRWANHHDM	LLEGDWK(ac)QAEK
tr|D2YGW6|D2YGW6_VIBMI	tr|D2YGW6|D2YGW6_VIBMI Porphobilinogen deaminase OS=Vibrio mimicus VM603 OX=671074 GN=hemC PE=3 SV=1	RRQCQLKAARPDLVIKELRGNVGTRLSKLDA	AARPDLVIK(ac)ELR
tr|D2YGW7|D2YGW7_VIBMI	tr|D2YGW7|D2YGW7_VIBMI Adenylate cyclase OS=Vibrio mimicus VM603 OX=671074 GN=cyaA PE=4 SV=1	RLELVRRCFYLKTHEKLSRDPGIGSMPWRRE	THEK(ac)LSR
tr|D2YGW9|D2YGW9_VIBMI	tr|D2YGW9|D2YGW9_VIBMI Elongation factor TU OS=Vibrio mimicus VM603 OX=671074 GN=tufA PE=4 SV=1	KVGDEVAIVGIKDTVKTTCTGVEMFRKLLDE	DTVK(ac)TTCTGVEMFRK
tr|D2YGW9|D2YGW9_VIBMI	tr|D2YGW9|D2YGW9_VIBMI Elongation factor TU OS=Vibrio mimicus VM603 OX=671074 GN=tufA PE=4 SV=1	GRGTVVTGRIERGILKVGDEVAIVGIKDTVK	GILK(ac)VGDEVAIVGIK
tr|D2YGW9|D2YGW9_VIBMI	tr|D2YGW9|D2YGW9_VIBMI Elongation factor TU OS=Vibrio mimicus VM603 OX=671074 GN=tufA PE=4 SV=1	RGILKVGDEVAIVGIKDTVKTTCTGVEMFRK	VGDEVAIVGIK(ac)DTVK
tr|D2YGW9|D2YGW9_VIBMI	tr|D2YGW9|D2YGW9_VIBMI Elongation factor TU OS=Vibrio mimicus VM603 OX=671074 GN=tufA PE=4 SV=1	RGTKREEVERGQVLAKPGSITPHTKFESEVY	GQVLAK(ac)PGSITPHTK
tr|D2YH24|D2YH24_VIBMI	tr|D2YH24|D2YH24_VIBMI PPC domain-containing protein OS=Vibrio mimicus VM603 OX=671074 GN=VMB_28210 PE=4 SV=1	MIKLIAVRLTQGDDLKQRIVQLVQKHEIHAG	LTQGDDLK(ac)QR
tr|D2YH27|D2YH27_VIBMI	tr|D2YH27|D2YH27_VIBMI Putative glutathione S-transferase OS=Vibrio mimicus VM603 OX=671074 GN=VMB_28240 PE=3 SV=1	FESGAILIYLAEKTGKFLPQETKARSRVIQW	TGK(ac)FLPQETK
tr|D2YH34|D2YH34_VIBMI	tr|D2YH34|D2YH34_VIBMI Chemotaxis protein CheA OS=Vibrio mimicus VM603 OX=671074 GN=VMB_28310 PE=4 SV=1	KPAAAPKPAAKEAPAKAPAVKEADDSREVAV	EAPAK(ac)APAVK
tr|D2YH34|D2YH34_VIBMI	tr|D2YH34|D2YH34_VIBMI Chemotaxis protein CheA OS=Vibrio mimicus VM603 OX=671074 GN=VMB_28310 PE=4 SV=1	DELHGKGKAPGTEQTKAPAAPVKAAPAASSD	GKAPGTEQTK(ac)APAAPVK
tr|D2YH36|D2YH36_VIBMI	tr|D2YH36|D2YH36_VIBMI Chemotaxis protein CheY OS=Vibrio mimicus VM603 OX=671074 GN=cheY PE=4 SV=1	IVKPFTAATLKEKLEKIFERL__________	LEK(ac)IFERL
tr|D2YH42|D2YH42_VIBMI	tr|D2YH42|D2YH42_VIBMI Peptidase, insulinase family OS=Vibrio mimicus VM603 OX=671074 GN=VMB_28390 PE=3 SV=1	VCDEHTGILIRVEPLKEIRKLILAFPMPSTE	VEPLK(ac)EIR
tr|D2YH44|D2YH44_VIBMI	tr|D2YH44|D2YH44_VIBMI Arginine--tRNA ligase OS=Vibrio mimicus VM603 OX=671074 GN=argS PE=3 SV=1	EFQNKDGEPMGVIVQKRDGGFLYTTTDIACA	DGEPMGVIVQK(ac)R
tr|D2YH52|D2YH52_VIBMI	tr|D2YH52|D2YH52_VIBMI Pyridoxine 5'-phosphate synthase OS=Vibrio mimicus VM603 OX=671074 GN=pdxJ PE=3 SV=1	HYSDAKSEVEQQNELKKIAAAAAYAHDLGIT	SEVEQQNELK(ac)K
tr|D2YH55|D2YH55_VIBMI	tr|D2YH55|D2YH55_VIBMI Ribonuclease 3 OS=Vibrio mimicus VM603 OX=671074 GN=rnc PE=3 SV=1	ILSFVIADELYHRFPKVNEGDMSRMRATLVR	FPK(ac)VNEGDMSR
tr|D2YH61|D2YH61_VIBMI	tr|D2YH61|D2YH61_VIBMI RNA polymerase sigma-E factor OS=Vibrio mimicus VM603 OX=671074 GN=rpoE PE=3 SV=1	DALKELSNPENITLSKELKQVVFSAIEALPD	ELSNPENITLSK(ac)ELK
tr|D2YH64|D2YH64_VIBMI	tr|D2YH64|D2YH64_VIBMI Uncharacterized protein OS=Vibrio mimicus VM603 OX=671074 GN=VMB_28610 PE=4 SV=1	_________MYTAEQKARIKWACRRGMLELD	MYTAEQK(ac)AR
tr|D2YH71|D2YH71_VIBMI	tr|D2YH71|D2YH71_VIBMI 3-hydroxydecanoyl-[acyl-carrier-protein] dehydratase OS=Vibrio mimicus VM603 OX=671074 GN=fabA PE=3 SV=1	VGGKGKGRALGVGEVKFTGQILPTAKKVTYE	ALGVGEVK(ac)FTGQILPTAK
tr|D2YH71|D2YH71_VIBMI	tr|D2YH71|D2YH71_VIBMI 3-hydroxydecanoyl-[acyl-carrier-protein] dehydratase OS=Vibrio mimicus VM603 OX=671074 GN=fabA PE=3 SV=1	GVGEVKFTGQILPTAKKVTYEINMKRVVNRK	FTGQILPTAK(ac)K
tr|D2YH71|D2YH71_VIBMI	tr|D2YH71|D2YH71_VIBMI 3-hydroxydecanoyl-[acyl-carrier-protein] dehydratase OS=Vibrio mimicus VM603 OX=671074 GN=fabA PE=3 SV=1	RVLVDGKEIYVAKDLKVGLFQDTSAF_____	DLK(ac)VGLFQDTSAF
tr|D2YH71|D2YH71_VIBMI	tr|D2YH71|D2YH71_VIBMI 3-hydroxydecanoyl-[acyl-carrier-protein] dehydratase OS=Vibrio mimicus VM603 OX=671074 GN=fabA PE=3 SV=1	PQLPAPNMLMMDRITKMSETEGEFGKGLILA	ITK(ac)MSETEGEFGK
tr|D2YH71|D2YH71_VIBMI	tr|D2YH71|D2YH71_VIBMI 3-hydroxydecanoyl-[acyl-carrier-protein] dehydratase OS=Vibrio mimicus VM603 OX=671074 GN=fabA PE=3 SV=1	ADGRVLVDGKEIYVAKDLKVGLFQDTSAF__	VLVDGKEIYVAK(ac)DLK
tr|D2YH73|D2YH73_VIBMI	tr|D2YH73|D2YH73_VIBMI ABC transporter, ATP-binding protein OS=Vibrio mimicus VM603 OX=671074 GN=VMB_28700 PE=4 SV=1	TLLKILLGDLQADSGKLHCGTKLEVAYFDQY	ILLGDLQADSGK(ac)LHCGTK
tr|D2YH74|D2YH74_VIBMI	tr|D2YH74|D2YH74_VIBMI Ribosomal RNA large subunit methyltransferase K/L OS=Vibrio mimicus VM603 OX=671074 GN=rlmL PE=3 SV=1	LMIQEYAAPKDIPEEKAKRRLTDIIRAAIQV	DIPEEK(ac)AKR
tr|D2YH74|D2YH74_VIBMI	tr|D2YH74|D2YH74_VIBMI Ribosomal RNA large subunit methyltransferase K/L OS=Vibrio mimicus VM603 OX=671074 GN=rlmL PE=3 SV=1	DELLSCLRMRADKQFKLNNGALPCHQKNYTI	QFK(ac)LNNGALPCHQK
tr|D2YH74|D2YH74_VIBMI	tr|D2YH74|D2YH74_VIBMI Ribosomal RNA large subunit methyltransferase K/L OS=Vibrio mimicus VM603 OX=671074 GN=rlmL PE=3 SV=1	PELWASVKSEASVQGKRGAKKVETHFYGVDN	SEASVQGK(ac)R
tr|D2YH74|D2YH74_VIBMI	tr|D2YH74|D2YH74_VIBMI Ribosomal RNA large subunit methyltransferase K/L OS=Vibrio mimicus VM603 OX=671074 GN=rlmL PE=3 SV=1	VGSGLHARGYRTESGKAPLRETLAAAIILRS	TESGK(ac)APLR
tr|D2YH74|D2YH74_VIBMI	tr|D2YH74|D2YH74_VIBMI Ribosomal RNA large subunit methyltransferase K/L OS=Vibrio mimicus VM603 OX=671074 GN=rlmL PE=3 SV=1	YGAMKVKDAIVDCFTKKNLPRPSISKDLADL	VKDAIVDCFTK(ac)K
tr|D2YH77|D2YH77_VIBMI	tr|D2YH77|D2YH77_VIBMI NAD-specific glutamate dehydrogenase OS=Vibrio mimicus VM603 OX=671074 GN=VMB_28740 PE=4 SV=1	HNFTFMGYKEFDLVEKNGDTELTPTKEAGLG	EFDLVEK(ac)NGDTELTPTK
tr|D2YH77|D2YH77_VIBMI	tr|D2YH77|D2YH77_VIBMI NAD-specific glutamate dehydrogenase OS=Vibrio mimicus VM603 OX=671074 GN=VMB_28740 PE=4 SV=1	YAAAREIYGLGTVLEKVRQLDNIAQSSAQYD	EIYGLGTVLEK(ac)VR
tr|D2YH77|D2YH77_VIBMI	tr|D2YH77|D2YH77_VIBMI NAD-specific glutamate dehydrogenase OS=Vibrio mimicus VM603 OX=671074 GN=VMB_28740 PE=4 SV=1	DLFVHRFDPKHKGSEKGQTELIKLLTEQLDQ	GSEK(ac)GQTELIK
tr|D2YH78|D2YH78_VIBMI	tr|D2YH78|D2YH78_VIBMI Aminopeptidase N OS=Vibrio mimicus VM603 OX=671074 GN=pepN PE=4 SV=1	DEQRQALIKQELEQLKAMENLARDLFEKVSK	QELEQLK(ac)AMENLAR
tr|D2YH78|D2YH78_VIBMI	tr|D2YH78|D2YH78_VIBMI Aminopeptidase N OS=Vibrio mimicus VM603 OX=671074 GN=pepN PE=4 SV=1	PLQCNGKVISNVLDVKQAKQTFRFENVAQQP	VISNVLDVK(ac)QAK
tr|D2YH81|D2YH81_VIBMI	tr|D2YH81|D2YH81_VIBMI RNA chaperone ProQ OS=Vibrio mimicus VM603 OX=671074 GN=proQ PE=3 SV=1	KKPQARRPQNAPKAEKKPVETRTLTATELNV	AEK(ac)KPVETR
tr|D2YH81|D2YH81_VIBMI	tr|D2YH81|D2YH81_VIBMI RNA chaperone ProQ OS=Vibrio mimicus VM603 OX=671074 GN=proQ PE=3 SV=1	__________MENTEKLKNSKEVIAYIAECF	MENTEK(ac)LK
tr|D2YH93|D2YH93_VIBMI	tr|D2YH93|D2YH93_VIBMI Transaldolase OS=Vibrio mimicus VM603 OX=671074 GN=talB PE=3 SV=1	DTCDMLAVNIGKEILKTIPGRISTEVDARLS	EILK(ac)TIPGR
tr|D2YH93|D2YH93_VIBMI	tr|D2YH93|D2YH93_VIBMI Transaldolase OS=Vibrio mimicus VM603 OX=671074 GN=talB PE=3 SV=1	LIDQAIAYAKTQSNDKAQQVQDTCDMLAVNI	TQSNDK(ac)AQQVQDTCDMLAVNIGK
tr|D2YHA9|D2YHA9_VIBMI	tr|D2YHA9|D2YHA9_VIBMI Lipoprotein-releasing system ATP-binding protein LolD OS=Vibrio mimicus VM603 OX=671074 GN=lolD PE=3 SV=1	GDLQTQVLKGVSFELKRGELVSIIGSSGSGK	GVSFELK(ac)R
tr|D2YHA9|D2YHA9_VIBMI	tr|D2YHA9|D2YHA9_VIBMI Lipoprotein-releasing system ATP-binding protein LolD OS=Vibrio mimicus VM603 OX=671074 GN=lolD PE=3 SV=1	VAMPLLIGGHKVAEAKVQAQRLLERVGLGHR	VAEAK(ac)VQAQR
tr|D2YHC2|D2YHC2_VIBMI	tr|D2YHC2|D2YHC2_VIBMI AAA_PrkA domain-containing protein OS=Vibrio mimicus VM603 OX=671074 GN=VMB_29190 PE=4 SV=1	HDDFVARMMEKGYTEKQVRLLSEWYLRVRKS	GYTEK(ac)QVR
tr|D2YHC2|D2YHC2_VIBMI	tr|D2YHC2|D2YHC2_VIBMI AAA_PrkA domain-containing protein OS=Vibrio mimicus VM603 OX=671074 GN=VMB_29190 PE=4 SV=1	LFDRSALNSELEKIEKTAGISNPKDFRNEIV	IEK(ac)TAGISNPK
tr|D2YHC2|D2YHC2_VIBMI	tr|D2YHC2|D2YHC2_VIBMI AAA_PrkA domain-containing protein OS=Vibrio mimicus VM603 OX=671074 GN=VMB_29190 PE=4 SV=1	SELEKIEKTAGISNPKDFRNEIVNFVLRARA	TAGISNPK(ac)DFR
tr|D2YHC2|D2YHC2_VIBMI	tr|D2YHC2|D2YHC2_VIBMI AAA_PrkA domain-containing protein OS=Vibrio mimicus VM603 OX=671074 GN=VMB_29190 PE=4 SV=1	LAHSNESEWQTFRNNKNNEAFLDRVYIVKVP	NNK(ac)NNEAFLDR
tr|D2YHC2|D2YHC2_VIBMI	tr|D2YHC2|D2YHC2_VIBMI AAA_PrkA domain-containing protein OS=Vibrio mimicus VM603 OX=671074 GN=VMB_29190 PE=4 SV=1	TGQLFDRSALNSELEKIEKTAGISNPKDFRN	SALNSELEK(ac)IEK
tr|D2YHC2|D2YHC2_VIBMI	tr|D2YHC2|D2YHC2_VIBMI AAA_PrkA domain-containing protein OS=Vibrio mimicus VM603 OX=671074 GN=VMB_29190 PE=4 SV=1	SSLFSKMRVYDGETLKDTDPKAKSYQEYRDY	VYDGETLK(ac)DTDPK
tr|D2YHC5|D2YHC5_VIBMI	tr|D2YHC5|D2YHC5_VIBMI Pyruvate formate-lyase-activating enzyme OS=Vibrio mimicus VM603 OX=671074 GN=pflA PE=3 SV=1	WDTHTGREVTVEEIIKEAKSYRHFMNASGGG	EVTVEEIIK(ac)EAK
tr|D2YHC6|D2YHC6_VIBMI	tr|D2YHC6|D2YHC6_VIBMI Methyl-accepting chemotaxis protein mcpA OS=Vibrio mimicus VM603 OX=671074 GN=VMB_29230 PE=4 SV=1	MSLTKALSQISRVLEKLSSGDLSQRLTLSSN	VLEK(ac)LSSGDLSQR
tr|D2YHC8|D2YHC8_VIBMI	tr|D2YHC8|D2YHC8_VIBMI Formate acetyltransferase OS=Vibrio mimicus VM603 OX=671074 GN=pflB PE=4 SV=1	LREEIAEQHRALGQMKEMAAKYGYDISRPAE	ALGQMK(ac)EMAAK
tr|D2YHC8|D2YHC8_VIBMI	tr|D2YHC8|D2YHC8_VIBMI Formate acetyltransferase OS=Vibrio mimicus VM603 OX=671074 GN=pflB PE=4 SV=1	GSCKAYGRELDPQVSKIYSEYRKTHNAGVFD	ELDPQVSK(ac)IYSEYRK
tr|D2YHC8|D2YHC8_VIBMI	tr|D2YHC8|D2YHC8_VIBMI Formate acetyltransferase OS=Vibrio mimicus VM603 OX=671074 GN=pflB PE=4 SV=1	KDLEKIVGLQTDAPLKRAIIPNGGIRMVEGS	IVGLQTDAPLK(ac)R
tr|D2YHC8|D2YHC8_VIBMI	tr|D2YHC8|D2YHC8_VIBMI Formate acetyltransferase OS=Vibrio mimicus VM603 OX=671074 GN=pflB PE=4 SV=1	FLVSEGTEATNKLWDKVMEGIRQENSTHAPV	LWDK(ac)VMEGIR
tr|D2YHD4|D2YHD4_VIBMI	tr|D2YHD4|D2YHD4_VIBMI Exodeoxyribonuclease III OS=Vibrio mimicus VM603 OX=671074 GN=VMB_29310 PE=4 SV=1	VEVIKGFPTDSEEHQKRMIMATFADEDGNKT	GFPTDSEEHQK(ac)R
tr|D2YHD4|D2YHD4_VIBMI	tr|D2YHD4|D2YHD4_VIBMI Exodeoxyribonuclease III OS=Vibrio mimicus VM603 OX=671074 GN=VMB_29310 PE=4 SV=1	LIDKHQPDVIGLQEIKVHDEAFPRQEVEAMG	HQPDVIGLQEIK(ac)VHDEAFPR
tr|D2YHD4|D2YHD4_VIBMI	tr|D2YHD4|D2YHD4_VIBMI Exodeoxyribonuclease III OS=Vibrio mimicus VM603 OX=671074 GN=VMB_29310 PE=4 SV=1	YGVAILCKQTPVEVIKGFPTDSEEHQKRMIM	QTPVEVIK(ac)GFPTDSEEHQK
tr|D2YHE5|D2YHE5_VIBMI	tr|D2YHE5|D2YHE5_VIBMI Cysteine--tRNA ligase OS=Vibrio mimicus VM603 OX=671074 GN=cysS PE=3 SV=1	GYDLTFVRNITDIDDKIIKRAAENAETCESL	NITDIDDK(ac)IIK
tr|D2YHE5|D2YHE5_VIBMI	tr|D2YHE5|D2YHE5_VIBMI Cysteine--tRNA ligase OS=Vibrio mimicus VM603 OX=671074 GN=cysS PE=3 SV=1	LTFVRNITDIDDKIIKRAAENAETCESLTER	NITDIDDKIIK(ac)R
tr|D2YHE6|D2YHE6_VIBMI	tr|D2YHE6|D2YHE6_VIBMI Crossover junction endodeoxyribonuclease RuvC OS=Vibrio mimicus VM603 OX=671074 GN=ruvC PE=3 SV=1	AIEQVFMAKNADSALKLGQARGSAIVAAVNA	NADSALK(ac)LGQAR
tr|D2YHE9|D2YHE9_VIBMI	tr|D2YHE9|D2YHE9_VIBMI Cytochrome d ubiquinol oxidase, subunit I OS=Vibrio mimicus VM603 OX=671074 GN=VMB_29460 PE=3 SV=1	VYLMVKFARKGPSSLKTGRYHFEQGEESVQD	KGPSSLK(ac)TGR
tr|D2YHF0|D2YHF0_VIBMI	tr|D2YHF0|D2YHF0_VIBMI Cytochrome d ubiquinol oxidase, subunit II OS=Vibrio mimicus VM603 OX=671074 GN=cydB PE=4 SV=1	YTIWSYYKMFGRLDDKFIEDNKNSLY_____	LDDK(ac)FIEDNK
tr|D2YHG3|D2YHG3_VIBMI	tr|D2YHG3|D2YHG3_VIBMI Phosphotransferase system fructose-specific component IIB OS=Vibrio mimicus VM603 OX=671074 GN=VMB_29600 PE=4 SV=1	DLTRFAGKRLIKTNVKAPIRDAQRLINEALN	TNVK(ac)APIR
tr|D2YHG6|D2YHG6_VIBMI	tr|D2YHG6|D2YHG6_VIBMI PTS system, fructose-specific IIB component OS=Vibrio mimicus VM603 OX=671074 GN=frwB PE=4 SV=1	AHTYMAADALTKTAPKYNVQIKVETQGAMGI	TAPK(ac)YNVQIK
tr|D2YHH5|D2YHH5_VIBMI	tr|D2YHH5|D2YHH5_VIBMI PTS system, fructose-specific IIBC component OS=Vibrio mimicus VM603 OX=671074 GN=VMB_29720 PE=4 SV=1	PSGVAHTFMAAKALEKAGAAAGLKVKVETQG	ALEK(ac)AGAAAGLK
tr|D2YHH5|D2YHH5_VIBMI	tr|D2YHH5|D2YHH5_VIBMI PTS system, fructose-specific IIBC component OS=Vibrio mimicus VM603 OX=671074 GN=VMB_29720 PE=4 SV=1	VANAKLVILAHDIQVKDAHRFANAKVIKCST	LVILAHDIQVK(ac)DAHR
tr|D2YHH5|D2YHH5_VIBMI	tr|D2YHH5|D2YHH5_VIBMI PTS system, fructose-specific IIBC component OS=Vibrio mimicus VM603 OX=671074 GN=VMB_29720 PE=4 SV=1	IQVKDAHRFANAKVIKCSTKQAMKNAAELIQ	VIK(ac)CSTK
tr|D2YHH9|D2YHH9_VIBMI	tr|D2YHH9|D2YHH9_VIBMI UPF0065 protein in tcbD-tcbE intergenic region OS=Vibrio mimicus VM603 OX=671074 GN=VMB_29760 PE=4 SV=1	KDTPDEVVEILRAAMKKAIEKPELQQQLAKL	AAMK(ac)K(ac)AIEK
tr|D2YHH9|D2YHH9_VIBMI	tr|D2YHH9|D2YHH9_VIBMI UPF0065 protein in tcbD-tcbE intergenic region OS=Vibrio mimicus VM603 OX=671074 GN=VMB_29760 PE=4 SV=1	DTPDEVVEILRAAMKKAIEKPELQQQLAKLG	AAMK(ac)K(ac)AIEK
tr|D2YHJ2|D2YHJ2_VIBMI	tr|D2YHJ2|D2YHJ2_VIBMI DNA topoisomerase 4 subunit A OS=Vibrio mimicus VM603 OX=671074 GN=parC PE=3 SV=1	RLNNLLKKEIKADADKFGDDRRSPLVEREEA	ADADK(ac)FGDDRR
tr|D2YHJ2|D2YHJ2_VIBMI	tr|D2YHJ2|D2YHJ2_VIBMI DNA topoisomerase 4 subunit A OS=Vibrio mimicus VM603 OX=671074 GN=parC PE=3 SV=1	LSKGKGNKIINIPAAKAKTREEVLSNLMVLP	IINIPAAK(ac)AK
tr|D2YHJ2|D2YHJ2_VIBMI	tr|D2YHJ2|D2YHJ2_VIBMI DNA topoisomerase 4 subunit A OS=Vibrio mimicus VM603 OX=671074 GN=parC PE=3 SV=1	EMKIRGEQDELEKERKKLEELLGSERRLNNL	K(ac)KLEELLGSER
tr|D2YHJ2|D2YHJ2_VIBMI	tr|D2YHJ2|D2YHJ2_VIBMI DNA topoisomerase 4 subunit A OS=Vibrio mimicus VM603 OX=671074 GN=parC PE=3 SV=1	MKIRGEQDELEKERKKLEELLGSERRLNNLL	KK(ac)LEELLGSER
tr|D2YHJ2|D2YHJ2_VIBMI	tr|D2YHJ2|D2YHJ2_VIBMI DNA topoisomerase 4 subunit A OS=Vibrio mimicus VM603 OX=671074 GN=parC PE=3 SV=1	ILDTKLRHLAKLEEMKIRGEQDELEKERKKL	LEEMK(ac)IR
tr|D2YHJ9|D2YHJ9_VIBMI	tr|D2YHJ9|D2YHJ9_VIBMI Bifunctional protein HldE OS=Vibrio mimicus VM603 OX=671074 GN=hldE PE=3 SV=1	IAAVLPNLLVKGGDYKPEDIAGGKEVIAAGG	GGDYK(ac)PEDIAGGK
tr|D2YHK2|D2YHK2_VIBMI	tr|D2YHK2|D2YHK2_VIBMI Hemolysin secretion protein OS=Vibrio mimicus VM603 OX=671074 GN=VMB_29990 PE=4 SV=1	MECKDEYGDVARELEKTRRQLQDLIKLQIDA	ELEK(ac)TRR
tr|D2YHK2|D2YHK2_VIBMI	tr|D2YHK2|D2YHK2_VIBMI Hemolysin secretion protein OS=Vibrio mimicus VM603 OX=671074 GN=VMB_29990 PE=4 SV=1	DSIKLMAQRNLSEPIKMECKDEYGDVARELE	NLSEPIK(ac)MECKDEYGDVAR
tr|D2YHK2|D2YHK2_VIBMI	tr|D2YHK2|D2YHK2_VIBMI Hemolysin secretion protein OS=Vibrio mimicus VM603 OX=671074 GN=VMB_29990 PE=4 SV=1	QQAKTGQQFVKSTISKMSELSKDISSSAQAV	STISK(ac)MSELSK
tr|D2YHK5|D2YHK5_VIBMI	tr|D2YHK5|D2YHK5_VIBMI Uncharacterized protein OS=Vibrio mimicus VM603 OX=671074 GN=VMB_30020 PE=4 SV=1	IRAQISHLEKEADVLKREIRLKLPRGLFMPV	EADVLK(ac)R
tr|D2YHL3|D2YHL3_VIBMI	tr|D2YHL3|D2YHL3_VIBMI Pyridoxamine kinase OS=Vibrio mimicus VM603 OX=671074 GN=pdxY PE=4 SV=1	______________MKSVVSIQRQELHGKFG	K(ac)SVVSIQR
tr|D2YHL4|D2YHL4_VIBMI	tr|D2YHL4|D2YHL4_VIBMI Enolase OS=Vibrio mimicus VM603 OX=671074 GN=eno PE=3 SV=1	ALAAVNGPIADALVGKDAKDQATIDQIMIDL	ALAAVNGPIADALVGK(ac)DAK
tr|D2YHL4|D2YHL4_VIBMI	tr|D2YHL4|D2YHL4_VIBMI Enolase OS=Vibrio mimicus VM603 OX=671074 GN=eno PE=3 SV=1	RIEEALGSRAPFNGLKEVKGQA_________	APFNGLK(ac)EVK
tr|D2YHL4|D2YHL4_VIBMI	tr|D2YHL4|D2YHL4_VIBMI Enolase OS=Vibrio mimicus VM603 OX=671074 GN=eno PE=3 SV=1	AASEFYDAEKKEYNLKGEGRIFTSNGFSDFL	EYNLK(ac)GEGR
tr|D2YHL4|D2YHL4_VIBMI	tr|D2YHL4|D2YHL4_VIBMI Enolase OS=Vibrio mimicus VM603 OX=671074 GN=eno PE=3 SV=1	KKIQIVGDDLFVTNTKILKRGIDNGIANSIL	IQIVGDDLFVTNTK(ac)ILK
tr|D2YHL4|D2YHL4_VIBMI	tr|D2YHL4|D2YHL4_VIBMI Enolase OS=Vibrio mimicus VM603 OX=671074 GN=eno PE=3 SV=1	TLAMDCAASEFYDAEKKEYNLKGEGRIFTSN	LGTDITLAMDCAASEFYDAEK(ac)K
tr|D2YHL5|D2YHL5_VIBMI	tr|D2YHL5|D2YHL5_VIBMI CTP synthase OS=Vibrio mimicus VM603 OX=671074 GN=pyrG PE=3 SV=1	IALFCNVPEKAVISMKDVDSIYKIPQLIRSQ	AVISMK(ac)DVDSIYK
tr|D2YHL5|D2YHL5_VIBMI	tr|D2YHL5|D2YHL5_VIBMI CTP synthase OS=Vibrio mimicus VM603 OX=671074 GN=pyrG PE=3 SV=1	LGGTMRLGSQLCHLEKGTKAYELYGSATIHE	LGSQLCHLEK(ac)GTK
tr|D2YHL5|D2YHL5_VIBMI	tr|D2YHL5|D2YHL5_VIBMI CTP synthase OS=Vibrio mimicus VM603 OX=671074 GN=pyrG PE=3 SV=1	QIEKAGLKVSGLSADKKLVEVIENPAHPWFV	VSGLSADK(ac)K
tr|D2YHL5|D2YHL5_VIBMI	tr|D2YHL5|D2YHL5_VIBMI CTP synthase OS=Vibrio mimicus VM603 OX=671074 GN=pyrG PE=3 SV=1	TIGMVGKYTELPDAYKSVNEALKHAGLKNRL	YTELPDAYK(ac)SVNEALK
tr|D2YHL7|D2YHL7_VIBMI	tr|D2YHL7|D2YHL7_VIBMI GTP pyrophosphokinase OS=Vibrio mimicus VM603 OX=671074 GN=relA PE=3 SV=1	FDELFDVRAVRIIADKLQDCYAALGIVHTKY	IIADK(ac)LQDCYAALGIVHTK
tr|D2YHL7|D2YHL7_VIBMI	tr|D2YHL7|D2YHL7_VIBMI GTP pyrophosphokinase OS=Vibrio mimicus VM603 OX=671074 GN=relA PE=3 SV=1	YAFRYQQPDTYKQIAKQLSERRIVREQYIRD	QIAK(ac)QLSER
tr|D2YHL7|D2YHL7_VIBMI	tr|D2YHL7|D2YHL7_VIBMI GTP pyrophosphokinase OS=Vibrio mimicus VM603 OX=671074 GN=relA PE=3 SV=1	EIEDYAFRYQQPDTYKQIAKQLSERRIVREQ	YQQPDTYK(ac)QIAK
tr|D2YHL9|D2YHL9_VIBMI	tr|D2YHL9|D2YHL9_VIBMI 23S rRNA (Uracil-5-)-methyltransferase RumA OS=Vibrio mimicus VM603 OX=671074 GN=VMB_30160 PE=4 SV=1	_MARFFQPKKQSTIDKKHQPVTIERLDHQGS	KQSTIDK(ac)K
tr|D2YHM6|D2YHM6_VIBMI	tr|D2YHM6|D2YHM6_VIBMI GFO_IDH_MocA domain-containing protein OS=Vibrio mimicus VM603 OX=671074 GN=VMB_30230 PE=4 SV=1	QGKAWRDNQESRVALKDWTPMLASKGFEHMV	VALK(ac)DWTPMLASK
tr|D2YHP5|D2YHP5_VIBMI	tr|D2YHP5|D2YHP5_VIBMI Recombination-associated protein RdgC OS=Vibrio mimicus VM603 OX=671074 GN=rdgC PE=3 SV=1	NAKVEAMEAEEGRPLKKKEKEALKEDIVIDL	VEAMEAEEGRPLK(ac)K
tr|D2YHP9|D2YHP9_VIBMI	tr|D2YHP9|D2YHP9_VIBMI Exopolyphosphatase OS=Vibrio mimicus VM603 OX=671074 GN=VMB_30460 PE=3 SV=1	QLVLSNLARFQRKSLKLNELDDFSLFKKKHI	KSLK(ac)LNELDDFSLFK
tr|D2YHQ4|D2YHQ4_VIBMI	tr|D2YHQ4|D2YHQ4_VIBMI Phosphate-specific transport system accessory protein PhoU OS=Vibrio mimicus VM603 OX=671074 GN=phoU PE=3 SV=1	DVRHLGDQGIDDVLKKPSL____________	HLGDQGIDDVLKK(ac)PSL
tr|D2YHQ5|D2YHQ5_VIBMI	tr|D2YHQ5|D2YHQ5_VIBMI PPK2 domain-containing protein OS=Vibrio mimicus VM603 OX=671074 GN=VMB_30520 PE=4 SV=1	EEQEKRFIERINTPLKRWKFSPMDLESRKRW	INTPLK(ac)R
tr|D2YHQ5|D2YHQ5_VIBMI	tr|D2YHQ5|D2YHQ5_VIBMI PPK2 domain-containing protein OS=Vibrio mimicus VM603 OX=671074 GN=VMB_30520 PE=4 SV=1	RDAAGKGGVIKTITEKLNHRVCRVAALPAPT	TITEK(ac)LNHR
tr|D2YHQ6|D2YHQ6_VIBMI	tr|D2YHQ6|D2YHQ6_VIBMI Copper homeostasis protein CutC OS=Vibrio mimicus VM603 OX=671074 GN=cutC PE=3 SV=1	FDHCANPEHALEEIIKLGCERVLTSGLARSA	AFDHCANPEHALEEIIK(ac)LGCER
tr|D2YHR3|D2YHR3_VIBMI	tr|D2YHR3|D2YHR3_VIBMI S-adenosylmethionine:tRNA ribosyltransferase-isomerase OS=Vibrio mimicus VM603 OX=671074 GN=queA PE=3 SV=1	VFNNTRVIPARMFGRKASGGKLEVLVERMLD	K(a)ASGGKLEVLVER
tr|D2YHR3|D2YHR3_VIBMI	tr|D2YHR3|D2YHR3_VIBMI S-adenosylmethionine:tRNA ribosyltransferase-isomerase OS=Vibrio mimicus VM603 OX=671074 GN=queA PE=3 SV=1	TTSVRSLESAAQDALKKGTELKPFFGDTEIF	SLESAAQDALK(ac)K
tr|D2YHR4|D2YHR4_VIBMI	tr|D2YHR4|D2YHR4_VIBMI Queuine tRNA-ribosyltransferase OS=Vibrio mimicus VM603 OX=671074 GN=tgt PE=3 SV=1	LFVTGGVIKIRNAVHKTDTTPLDPHCDCYTC	NAVHK(ac)TDTTPLDPHCDCYTCK
tr|D2YHR6|D2YHR6_VIBMI	tr|D2YHR6|D2YHR6_VIBMI Protein translocase subunit SecD OS=Vibrio mimicus VM603 OX=671074 GN=secD PE=3 SV=1	ISLDSEGGNKMSAFSKKNIGKLMATVFAEYK	MSAFSK(ac)KNIGK
tr|D2YHS1|D2YHS1_VIBMI	tr|D2YHS1|D2YHS1_VIBMI Pyruvate kinase OS=Vibrio mimicus VM603 OX=671074 GN=pykF PE=3 SV=1	VDFVAASFIRKASDVKEIREVLASHGGQNIQ	ASDVK(ac)EIR
tr|D2YHS1|D2YHS1_VIBMI	tr|D2YHS1|D2YHS1_VIBMI Pyruvate kinase OS=Vibrio mimicus VM603 OX=671074 GN=pykF PE=3 SV=1	FYHLGKEIALQSGLGKKGDIVVMVSGALVAS	EIALQSGLGK(ac)K
tr|D2YHS1|D2YHS1_VIBMI	tr|D2YHS1|D2YHS1_VIBMI Pyruvate kinase OS=Vibrio mimicus VM603 OX=671074 GN=pykF PE=3 SV=1	DGTDAVMLSGETAKGKYPVEAVKIMAQIANR	GK(ac)YPVEAVK
tr|D2YHS1|D2YHS1_VIBMI	tr|D2YHS1|D2YHS1_VIBMI Pyruvate kinase OS=Vibrio mimicus VM603 OX=671074 GN=pykF PE=3 SV=1	LPGVSVNLPALSEKDKNDLKFGCEQGVDFVA	GVNLPGVSVNLPALSEKDK(ac)NDLK
tr|D2YHS1|D2YHS1_VIBMI	tr|D2YHS1|D2YHS1_VIBMI Pyruvate kinase OS=Vibrio mimicus VM603 OX=671074 GN=pykF PE=3 SV=1	SRLDSPRLRITEAVCKGAVDTAEKLAAPLII	ITEAVCK(ac)GAVDTAEK
tr|D2YHS1|D2YHS1_VIBMI	tr|D2YHS1|D2YHS1_VIBMI Pyruvate kinase OS=Vibrio mimicus VM603 OX=671074 GN=pykF PE=3 SV=1	EKLAAPLIIVATEAGKSARSVRKYFPTANII	LAAPLIIVATEAGK(ac)SAR
tr|D2YHS1|D2YHS1_VIBMI	tr|D2YHS1|D2YHS1_VIBMI Pyruvate kinase OS=Vibrio mimicus VM603 OX=671074 GN=pykF PE=3 SV=1	VKIMAQIANRTDSVLKAELGSRLDSPRLRIT	TDSVLK(ac)AELGSR
tr|D2YHS1|D2YHS1_VIBMI	tr|D2YHS1|D2YHS1_VIBMI Pyruvate kinase OS=Vibrio mimicus VM603 OX=671074 GN=pykF PE=3 SV=1	TKIVCTIGPKTESVEKLTELVNSGMNVMRLN	TESVEK(ac)LTELVNSGMNVMR
tr|D2YHS3|D2YHS3_VIBMI	tr|D2YHS3|D2YHS3_VIBMI Glutamine--fructose-6-phosphate aminotransferase [isomerizing] OS=Vibrio mimicus VM603 OX=671074 GN=glmS PE=3 SV=1	FDLLGNPVQREISESKLEHDAADKGHYRHYM	EISESK(ac)LEHDAADK
tr|D2YHS3|D2YHS3_VIBMI	tr|D2YHS3|D2YHS3_VIBMI Glutamine--fructose-6-phosphate aminotransferase [isomerizing] OS=Vibrio mimicus VM603 OX=671074 GN=glmS PE=3 SV=1	YRGYDSAGVAVVDSDKQLTRLRRLGKVQELA	GYDSAGVAVVDSDK(ac)QLTR
tr|D2YHS4|D2YHS4_VIBMI	tr|D2YHS4|D2YHS4_VIBMI Arabinogalactan endo-beta-1,4-galactanase OS=Vibrio mimicus VM603 OX=671074 GN=VMB_30710 PE=3 SV=1	_____________MKKTIDRNIKYLFLLLFL	K(ac)TIDRNIK
tr|D2YHT3|D2YHT3_VIBMI	tr|D2YHT3|D2YHT3_VIBMI Transcriptional activator of LysR family OS=Vibrio mimicus VM603 OX=671074 GN=VMB_30800 PE=3 SV=1	DLLICPRIDALPQDVKAETIGKMKMIWVAAP	IDALPQDVK(ac)AETIGK
tr|D2YHU5|D2YHU5_VIBMI	tr|D2YHU5|D2YHU5_VIBMI UvrABC system protein A OS=Vibrio mimicus VM603 OX=671074 GN=uvrA PE=3 SV=1	PTERTPRDASKTVELKGAVGNNLKNVDLSIP	TVELK(ac)GAVGNNLK
tr|D2YHU6|D2YHU6_VIBMI	tr|D2YHU6|D2YHU6_VIBMI UTP--glucose-1-phosphate uridylyltransferase OS=Vibrio mimicus VM603 OX=671074 GN=galU PE=3 SV=1	EPGKGGEIQITDALLKQAKAGCVLAYKFKGK	GGEIQITDALLK(ac)QAK
tr|D2YHU6|D2YHU6_VIBMI	tr|D2YHU6|D2YHU6_VIBMI UTP--glucose-1-phosphate uridylyltransferase OS=Vibrio mimicus VM603 OX=671074 GN=galU PE=3 SV=1	YENMYKKNDQKVELAKKSTHKGQ________	NDQKVELAK(ac)K
tr|D2YHW7|D2YHW7_VIBMI	tr|D2YHW7|D2YHW7_VIBMI Cell shape-determining protein MreB OS=Vibrio mimicus VM603 OX=671074 GN=mreB PE=3 SV=1	MLQHFIRQVHDNSVLKPSPRVLVCVPCGSTQ	QVHDNSVLK(ac)PSPR
tr|D2YHX1|D2YHX1_VIBMI	tr|D2YHX1|D2YHX1_VIBMI Cytoplasmic axial filament protein OS=Vibrio mimicus VM603 OX=671074 GN=cafA PE=4 SV=1	YVPELTAKLELYHGDKPIFDMYDTENEIQRS	LELYHGDK(ac)PIFDMYDTENEIQR
tr|D2YHX1|D2YHX1_VIBMI	tr|D2YHX1|D2YHX1_VIBMI Cytoplasmic axial filament protein OS=Vibrio mimicus VM603 OX=671074 GN=cafA PE=4 SV=1	SELVRQGQDIVVQVVKDPLGTKGARLTTDIT	QGQDIVVQVVK(ac)DPLGTK
tr|D2YHZ0|D2YHZ0_VIBMI	tr|D2YHZ0|D2YHZ0_VIBMI Universal stress protein OS=Vibrio mimicus VM603 OX=671074 GN=VMB_31370 PE=3 SV=1	YAERLGADLIVMPSHKRSRIDKVMLGSVASK	LGADLIVMPSHK(ac)R
tr|D2YHZ3|D2YHZ3_VIBMI	tr|D2YHZ3|D2YHZ3_VIBMI Arginine repressor OS=Vibrio mimicus VM603 OX=671074 GN=argR PE=3 SV=1	KEERFGSQGDIVEALKNEGFDNINQSKVSRM	FGSQGDIVEALK(ac)NEGFDNINQSK
tr|D2YHZ3|D2YHZ3_VIBMI	tr|D2YHZ3|D2YHZ3_VIBMI Arginine repressor OS=Vibrio mimicus VM603 OX=671074 GN=argR PE=3 SV=1	__________MRNVDKQDNLVRAFKALLKEE	NVDK(ac)QDNLVR
tr|D2YHZ4|D2YHZ4_VIBMI	tr|D2YHZ4|D2YHZ4_VIBMI Malate dehydrogenase OS=Vibrio mimicus VM603 OX=671074 GN=mdh PE=3 SV=1	TNPVNTTVPIAAEVLKKAGVYDKRKLFGVTT	ACVGIITNPVNTTVPIAAEVLK(ac)K
tr|D2YI00|D2YI00_VIBMI	tr|D2YI00|D2YI00_VIBMI ThrE domain-containing protein OS=Vibrio mimicus VM603 OX=671074 GN=VMB_31470 PE=4 SV=1	CIMMEKGILDHSLAQKKLNQISPERYNRWLV	GILDHSLAQK(ac)K
tr|D2YI09|D2YI09_VIBMI	tr|D2YI09|D2YI09_VIBMI Co-chaperone protein DjlA OS=Vibrio mimicus VM603 OX=671074 GN=djlA PE=3 SV=1	LATIMMDRMNLNGEQKRAAQEAFREGKEADF	MNLNGEQK(ac)R
tr|D2YI17|D2YI17_VIBMI	tr|D2YI17|D2YI17_VIBMI PhoH family protein OS=Vibrio mimicus VM603 OX=671074 GN=VMB_31640 PE=4 SV=1	VVRHPVVARIVNAYEKWEAQDQKERKEYEQR	IVNAYEK(ac)WEAQDQK
tr|D2YI17|D2YI17_VIBMI	tr|D2YI17|D2YI17_VIBMI PhoH family protein OS=Vibrio mimicus VM603 OX=671074 GN=VMB_31640 PE=4 SV=1	LYDALFEMLGFERVEKLIERNVIEVAPLAYM	VEK(ac)LIER
tr|D2YI20|D2YI20_VIBMI	tr|D2YI20|D2YI20_VIBMI Glucose-specific PTS system enzyme IIA component OS=Vibrio mimicus VM603 OX=671074 GN=VMB_31670 PE=4 SV=1	DVVFAEKIVGDGIAIKPAGNKMVAPVNGTIG	IVGDGIAIK(ac)PAGNK
tr|D2YI21|D2YI21_VIBMI	tr|D2YI21|D2YI21_VIBMI Phosphoenolpyruvate-protein phosphotransferase OS=Vibrio mimicus VM603 OX=671074 GN=ptsI PE=3 SV=1	NKIIVNPTEAQIEEAKAVKAAFLAEKEELAK	IIVNPTEAQIEEAK(ac)AVK
tr|D2YI21|D2YI21_VIBMI	tr|D2YI21|D2YI21_VIBMI Phosphoenolpyruvate-protein phosphotransferase OS=Vibrio mimicus VM603 OX=671074 GN=ptsI PE=3 SV=1	LTVIKQVIDASHAEGKWTGMCGELAGDERAT	QVIDASHAEGK(ac)WTGMCGELAGDER
tr|D2YI23|D2YI23_VIBMI	tr|D2YI23|D2YI23_VIBMI Cysteine synthase OS=Vibrio mimicus VM603 OX=671074 GN=cysK PE=3 SV=1	LLKALGANLELTEAAKGMKGAIAKAEEIVAS	ALGANLELTEAAK(ac)GMK
tr|D2YI25|D2YI25_VIBMI	tr|D2YI25|D2YI25_VIBMI Cell division protein ZipA OS=Vibrio mimicus VM603 OX=671074 GN=zipA PE=3 SV=1	GLWTSKKEGKSKFGDKPLRKIDVESDEPPSR	FGDK(ac)PLRK
tr|D2YI25|D2YI25_VIBMI	tr|D2YI25|D2YI25_VIBMI Cell division protein ZipA OS=Vibrio mimicus VM603 OX=671074 GN=zipA PE=3 SV=1	LLFHGLWTSKKEGKSKFGDKPLRKIDVESDE	SK(ac)FGDKPLR
tr|D2YI26|D2YI26_VIBMI	tr|D2YI26|D2YI26_VIBMI DNA ligase OS=Vibrio mimicus VM603 OX=671074 GN=ligA PE=3 SV=1	SKNTDIVFAGEAAGSKLSKAAELGIQVLDEH	NTDIVFAGEAAGSK(ac)LSK
tr|D2YI39|D2YI39_VIBMI	tr|D2YI39|D2YI39_VIBMI Chaperone protein HtpG OS=Vibrio mimicus VM603 OX=671074 GN=htpG PE=3 SV=1	ALWTRAKSEVSEEEYKEFYKHVSHDFADPLV	SEVSEEEYK(ac)EFYK
tr|D2YI39|D2YI39_VIBMI	tr|D2YI39|D2YI39_VIBMI Chaperone protein HtpG OS=Vibrio mimicus VM603 OX=671074 GN=htpG PE=3 SV=1	DSYTAAKNSPHLEQFKSKGIEVILMFDRIDE	NSPHLEQFK(ac)SK
tr|D2YI39|D2YI39_VIBMI	tr|D2YI39|D2YI39_VIBMI Chaperone protein HtpG OS=Vibrio mimicus VM603 OX=671074 GN=htpG PE=3 SV=1	EVKYILEINPEHALVKRMADEADEQTFGRWV	YILEINPEHALVK(ac)R
tr|D2YI40|D2YI40_VIBMI	tr|D2YI40|D2YI40_VIBMI Adenylate kinase OS=Vibrio mimicus VM603 OX=671074 GN=adk PE=3 SV=1	GDMLRAAIKAGTELGKQAKAVIDAGQLVSDD	AGTELGK(ac)QAK
tr|D2YI40|D2YI40_VIBMI	tr|D2YI40|D2YI40_VIBMI Adenylate kinase OS=Vibrio mimicus VM603 OX=671074 GN=adk PE=3 SV=1	NVYHTQTAPLIEYYGKEAAAGKTQYLKFDGT	LNVYHTQTAPLIEYYGK(ac)EAAAGK
tr|D2YI44|D2YI44_VIBMI	tr|D2YI44|D2YI44_VIBMI Asparagine synthetase B, glutamine-hydrolyzing OS=Vibrio mimicus VM603 OX=671074 GN=asnB PE=4 SV=1	VGYGWIDTLKATAEAKISDQQMETAKFRFPY	ATAEAK(ac)ISDQQMETAK
tr|D2YI44|D2YI44_VIBMI	tr|D2YI44|D2YI44_VIBMI Asparagine synthetase B, glutamine-hydrolyzing OS=Vibrio mimicus VM603 OX=671074 GN=asnB PE=4 SV=1	KTDAATLRPVALEMSKKLRHRGPDWSGIYAS	TDAATLRPVALEMSK(ac)K
tr|D2YI48|D2YI48_VIBMI	tr|D2YI48|D2YI48_VIBMI PTS system, N-acetylglucosamine-specific IIABC component OS=Vibrio mimicus VM603 OX=671074 GN=nagE PE=4 SV=1	GEMKAISPKEDLSGVKLPQ____________	EDLSGVK(ac)LPQ
tr|D2YI48|D2YI48_VIBMI	tr|D2YI48|D2YI48_VIBMI PTS system, N-acetylglucosamine-specific IIABC component OS=Vibrio mimicus VM603 OX=671074 GN=nagE PE=4 SV=1	RLTLKDRSVADEVVLKKLGAKGVVKLGENNL	SVADEVVLK(ac)K
tr|D2YI49|D2YI49_VIBMI	tr|D2YI49|D2YI49_VIBMI Glutamine--tRNA ligase OS=Vibrio mimicus VM603 OX=671074 GN=glnS PE=3 SV=1	ELWIEREDFREEANKKYKRLVLGKEVRLRGA	EEANKK(ac)YK
tr|D2YI49|D2YI49_VIBMI	tr|D2YI49|D2YI49_VIBMI Glutamine--tRNA ligase OS=Vibrio mimicus VM603 OX=671074 GN=glnS PE=3 SV=1	YQGQCNLRFDDTNPEKENLEYVESIKKDVTW	FDDTNPEK(ac)ENLEYVESIKK
tr|D2YI49|D2YI49_VIBMI	tr|D2YI49|D2YI49_VIBMI Glutamine--tRNA ligase OS=Vibrio mimicus VM603 OX=671074 GN=glnS PE=3 SV=1	DTNPEKENLEYVESIKKDVTWLGFEWSGDVC	FDDTNPEKENLEYVESIK(ac)K
tr|D2YI49|D2YI49_VIBMI	tr|D2YI49|D2YI49_VIBMI Glutamine--tRNA ligase OS=Vibrio mimicus VM603 OX=671074 GN=glnS PE=3 SV=1	EAEARPSNFIRQIIDKDLADGKHTTVHTRFP	QIIDK(ac)DLADGK
tr|D2YI52|D2YI52_VIBMI	tr|D2YI52|D2YI52_VIBMI tRNA pseudouridine synthase A OS=Vibrio mimicus VM603 OX=671074 GN=truA PE=3 SV=1	WQRQREVKSVQEALEKALSKIANHPVEVQCA	SVQEALEK(ac)ALSK
tr|D2YI53|D2YI53_VIBMI	tr|D2YI53|D2YI53_VIBMI Acetyl-coenzyme A carboxylase carboxyl transferase subunit beta OS=Vibrio mimicus VM603 OX=671074 GN=accD PE=3 SV=1	QGERFELGEELEPQDKLKFKDSKRYKERIVA	FELGEELEPQDK(ac)LK
tr|D2YI53|D2YI53_VIBMI	tr|D2YI53|D2YI53_VIBMI Acetyl-coenzyme A carboxylase carboxyl transferase subunit beta OS=Vibrio mimicus VM603 OX=671074 GN=accD PE=3 SV=1	ERFELGEELEPQDKLKFKDSKRYKERIVAAQ	LK(ac)FKDSK
tr|D2YI57|D2YI57_VIBMI	tr|D2YI57|D2YI57_VIBMI Amidophosphoribosyltransferase OS=Vibrio mimicus VM603 OX=671074 GN=purF PE=3 SV=1	RLRKANGLVRDVFEAKHMQRLQGNVGIGHVR	DVFEAK(ac)HMQR
tr|D2YI57|D2YI57_VIBMI	tr|D2YI57|D2YI57_VIBMI Amidophosphoribosyltransferase OS=Vibrio mimicus VM603 OX=671074 GN=purF PE=3 SV=1	GNLTNANQVRQKLFEKDRRHVNTTSDSEVLL	LFEK(ac)DRR
tr|D2YI59|D2YI59_VIBMI	tr|D2YI59|D2YI59_VIBMI Ribonuclease T OS=Vibrio mimicus VM603 OX=671074 GN=rnt PE=3 SV=1	_____MTDKNDALTLKKRFRGYFPVVIDVET	TDKNDALTLK(ac)K
tr|D2YI63|D2YI63_VIBMI	tr|D2YI63|D2YI63_VIBMI Endonuclease III OS=Vibrio mimicus VM603 OX=671074 GN=nth PE=3 SV=1	IKTIGLFNSKAENVIKTCRILLEKHQGEVPE	AENVIK(ac)TCR
tr|D2YI63|D2YI63_VIBMI	tr|D2YI63|D2YI63_VIBMI Endonuclease III OS=Vibrio mimicus VM603 OX=671074 GN=nth PE=3 SV=1	SKAENVIKTCRILLEKHQGEVPEDREALEAL	ILLEK(ac)HQGEVPEDR
tr|D2YI63|D2YI63_VIBMI	tr|D2YI63|D2YI63_VIBMI Endonuclease III OS=Vibrio mimicus VM603 OX=671074 GN=nth PE=3 SV=1	RTKFAVGKNVDEVEHKLLKVVPSEFKLDVHH	NVDEVEHK(ac)LLK
tr|D2YI67|D2YI67_VIBMI	tr|D2YI67|D2YI67_VIBMI Ion-translocating oxidoreductase complex subunit C OS=Vibrio mimicus VM603 OX=671074 GN=rnfC PE=3 SV=1	QAGISGMGGAGFPTAKKLQSGLSRTEILIIN	QAGISGMGGAGFPTAK(ac)K
tr|D2YI81|D2YI81_VIBMI	tr|D2YI81|D2YI81_VIBMI LuxO repressor protein OS=Vibrio mimicus VM603 OX=671074 GN=luxO PE=4 SV=1	SVDVRFVCATNRDPWKEVQEGRFREDLYYRL	FVCATNRDPWK(ac)EVQEGR
tr|D2YI81|D2YI81_VIBMI	tr|D2YI81|D2YI81_VIBMI LuxO repressor protein OS=Vibrio mimicus VM603 OX=671074 GN=luxO PE=4 SV=1	LRFIQTGTFQKVGSSKMKSVDVRFVCATNRD	VGSSK(ac)MK
tr|D2YIB7|D2YIB7_VIBMI	tr|D2YIB7|D2YIB7_VIBMI Inositol-1-monophosphatase OS=Vibrio mimicus VM603 OX=671074 GN=VMB_32640 PE=3 SV=1	RKAGNHIAKSLENAEKIQTTQKGTNDFVTNV	SLENAEK(ac)IQTTQK
tr|D2YIC0|D2YIC0_VIBMI	tr|D2YIC0|D2YIC0_VIBMI Cysteine desulfurase IscS OS=Vibrio mimicus VM603 OX=671074 GN=nifS PE=3 SV=1	AEIDYAIELIRVAVDKLRDMSPLWDMYKEGV	VAVDK(ac)LR
tr|D2YIC4|D2YIC4_VIBMI	tr|D2YIC4|D2YIC4_VIBMI Chaperone protein HscA homolog OS=Vibrio mimicus VM603 OX=671074 GN=hscA PE=3 SV=1	NQRYPHLPYRFKASEKGLPIVQTAQGDKNPI	ASEK(ac)GLPIVQTAQGDKNPIQISADILK
tr|D2YIC7|D2YIC7_VIBMI	tr|D2YIC7|D2YIC7_VIBMI Peptidase B OS=Vibrio mimicus VM603 OX=671074 GN=pepB PE=3 SV=1	EARIKATDWTRDIINKSAEEVAPRQLATMAA	DIINK(ac)SAEEVAPR
tr|D2YIC7|D2YIC7_VIBMI	tr|D2YIC7|D2YIC7_VIBMI Peptidase B OS=Vibrio mimicus VM603 OX=671074 GN=pepB PE=3 SV=1	YQQGWLHFDCSATYRKSASDKWAAGATGMGV	K(ac)SASDKWAAGATGMGVK
tr|D2YIC8|D2YIC8_VIBMI	tr|D2YIC8|D2YIC8_VIBMI Nucleoside diphosphate kinase OS=Vibrio mimicus VM603 OX=671074 GN=ndk PE=3 SV=1	AVKRNLIGEIYHRIEKAGLQIIAAKMVHLSE	IEK(ac)AGLQIIAAK
tr|D2YID1|D2YID1_VIBMI	tr|D2YID1|D2YID1_VIBMI 4-hydroxy-3-methylbut-2-en-1-yl diphosphate synthase (flavodoxin) OS=Vibrio mimicus VM603 OX=671074 GN=gcpE PE=3 SV=1	QLEARIRAKAAQLDEKNRIDIKQIEQD____	AAQLDEK(ac)NR
tr|D2YID1|D2YID1_VIBMI	tr|D2YID1|D2YID1_VIBMI 4-hydroxy-3-methylbut-2-en-1-yl diphosphate synthase (flavodoxin) OS=Vibrio mimicus VM603 OX=671074 GN=gcpE PE=3 SV=1	KGIPIRIGVNGGSLEKDLQLKYGEPTPEALV	IGVNGGSLEK(ac)DLQLK
tr|D2YID1|D2YID1_VIBMI	tr|D2YID1|D2YID1_VIBMI 4-hydroxy-3-methylbut-2-en-1-yl diphosphate synthase (flavodoxin) OS=Vibrio mimicus VM603 OX=671074 GN=gcpE PE=3 SV=1	TTDVAATVAQIKSLEKVGADIVRVSIPTMDA	SLEK(ac)VGADIVR
tr|D2YID2|D2YID2_VIBMI	tr|D2YID2|D2YID2_VIBMI Histidine--tRNA ligase OS=Vibrio mimicus VM603 OX=671074 GN=hisS PE=3 SV=1	RLWYMGPMFRHERPQKGRYRQFHQCGVEVFG	HERPQK(ac)GR
tr|D2YID8|D2YID8_VIBMI	tr|D2YID8|D2YID8_VIBMI Inosine-5'-monophosphate dehydrogenase OS=Vibrio mimicus VM603 OX=671074 GN=guaB PE=3 SV=1	VKEGASRAEVQEEMHKARVEKILVVNDEFQL	AEVQEEMHK(ac)AR
tr|D2YID8|D2YID8_VIBMI	tr|D2YID8|D2YID8_VIBMI Inosine-5'-monophosphate dehydrogenase OS=Vibrio mimicus VM603 OX=671074 GN=guaB PE=3 SV=1	LRTKAQFVRISGAGMKESHVHDVQITKEAPN	ISGAGMK(ac)ESHVHDVQITK
tr|D2YID8|D2YID8_VIBMI	tr|D2YID8|D2YID8_VIBMI Inosine-5'-monophosphate dehydrogenase OS=Vibrio mimicus VM603 OX=671074 GN=guaB PE=3 SV=1	KGSSDRYFQTDNAADKLVPEGIEGRIAYKGH	YFQTDNAADK(ac)LVPEGIEGR
tr|D2YID9|D2YID9_VIBMI	tr|D2YID9|D2YID9_VIBMI GMP synthase [glutamine-hydrolyzing] OS=Vibrio mimicus VM603 OX=671074 GN=guaA PE=3 SV=1	DDMKMGLVEPLRELFKDEVRKIGLELGLPYE	ELFK(ac)DEVRK
tr|D2YIF5|D2YIF5_VIBMI	tr|D2YIF5|D2YIF5_VIBMI Probable oxaloacetate decarboxylase gamma chain OS=Vibrio mimicus VM603 OX=671074 GN=oadG PE=3 SV=1	IVRFAPPEMPAKTTSKKSPANKAKTNQNQGE	TTSK(ac)K(ac)SPANK
tr|D2YIF5|D2YIF5_VIBMI	tr|D2YIF5|D2YIF5_VIBMI Probable oxaloacetate decarboxylase gamma chain OS=Vibrio mimicus VM603 OX=671074 GN=oadG PE=3 SV=1	VRFAPPEMPAKTTSKKSPANKAKTNQNQGEL	TTSK(ac)K(ac)SPANK
tr|D2YIG6|D2YIG6_VIBMI	tr|D2YIG6|D2YIG6_VIBMI Amino_oxidase domain-containing protein OS=Vibrio mimicus VM603 OX=671074 GN=VMB_33130 PE=4 SV=1	________MIRLTELKLPLNHEEGALLDAIA	LTELK(ac)LPLNHEEGALLDAIAAK
tr|D2YIG6|D2YIG6_VIBMI	tr|D2YIG6|D2YIG6_VIBMI Amino_oxidase domain-containing protein OS=Vibrio mimicus VM603 OX=671074 GN=VMB_33130 PE=4 SV=1	LLTGVETRTSSPVCIKRGKDFQSINLKGFYP	TSSPVCIK(ac)R
tr|D2YIJ0|D2YIJ0_VIBMI	tr|D2YIJ0|D2YIJ0_VIBMI Stringent starvation protein A OS=Vibrio mimicus VM603 OX=671074 GN=sspA PE=4 SV=1	WRLPVLGIDLIGPGSKELKVYMNRVFERDSF	LPVLGIDLIGPGSK(ac)ELK
tr|D2YIJ7|D2YIJ7_VIBMI	tr|D2YIJ7|D2YIJ7_VIBMI HTH-type transcriptional regulator luxR OS=Vibrio mimicus VM603 OX=671074 GN=luxR PE=4 SV=1	_________MDASIEKRPRTRLSPQKRKLQL	MDASIEK(ac)RPR
tr|D2YIJ9|D2YIJ9_VIBMI	tr|D2YIJ9|D2YIJ9_VIBMI Carbonic anhydrase OS=Vibrio mimicus VM603 OX=671074 GN=VMB_33460 PE=3 SV=1	___MPEIKQLFENNSKWSESIKAESPEYFAK	QLFENNSK(ac)WSESIK
tr|D2YIK6|D2YIK6_VIBMI	tr|D2YIK6|D2YIK6_VIBMI Poly(A) polymerase I OS=Vibrio mimicus VM603 OX=671074 GN=pcnB PE=3 SV=1	AFLVGGGVRDLLLGGKPKDFDVATNATPEQL	DLLLGGK(ac)PK
tr|D2YIK6|D2YIK6_VIBMI	tr|D2YIK6|D2YIK6_VIBMI Poly(A) polymerase I OS=Vibrio mimicus VM603 OX=671074 GN=pcnB PE=3 SV=1	QEHPISRQQISENALKVLYRLHGAGFEAFLV	QQISENALK(ac)VLYR
tr|D2YIL0|D2YIL0_VIBMI	tr|D2YIL0|D2YIL0_VIBMI ATP-dependent helicase HrpB OS=Vibrio mimicus VM603 OX=671074 GN=hrpB PE=4 SV=1	LPQLISRVEQVDWDEKAGRLSAEAQWRIDQL	VEQVDWDEK(ac)AGR
tr|D2YIL3|D2YIL3_VIBMI	tr|D2YIL3|D2YIL3_VIBMI Aconitate hydratase B OS=Vibrio mimicus VM603 OX=671074 GN=acnB PE=3 SV=1	IGSCMTNIGHFRAAGKLLDKFNGQLNTRLWV	AAGK(ac)LLDKFNGQLNTR
tr|D2YIL3|D2YIL3_VIBMI	tr|D2YIL3|D2YIL3_VIBMI Aconitate hydratase B OS=Vibrio mimicus VM603 OX=671074 GN=acnB PE=3 SV=1	MTNIGHFRAAGKLLDKFNGQLNTRLWVAPPT	LLDK(ac)FNGQLNTR
tr|D2YIL3|D2YIL3_VIBMI	tr|D2YIL3|D2YIL3_VIBMI Aconitate hydratase B OS=Vibrio mimicus VM603 OX=671074 GN=acnB PE=3 SV=1	MLKNARDGIEPDVPGKVGPIKQIEELKAKGH	DGIEPDVPGK(ac)VGPIK
tr|D2YIL3|D2YIL3_VIBMI	tr|D2YIL3|D2YIL3_VIBMI Aconitate hydratase B OS=Vibrio mimicus VM603 OX=671074 GN=acnB PE=3 SV=1	GLTDKARHALGLEASKEFRRPVAVADNGKGY	HALGLEASK(ac)EFR
tr|D2YIN0|D2YIN0_VIBMI	tr|D2YIN0|D2YIN0_VIBMI Histidine kinase OS=Vibrio mimicus VM603 OX=671074 GN=VMB_33770 PE=4 SV=1	NEAAARLFRRTPEQLKRSNAEELIAPKYLNI	RTPEQLK(ac)R
tr|D2YIP1|D2YIP1_VIBMI	tr|D2YIP1|D2YIP1_VIBMI ThiF domain-containing protein OS=Vibrio mimicus VM603 OX=671074 GN=VMB_33880 PE=4 SV=1	VTATFGFVAVARIVDKLIQKHKVKA______	IVDK(ac)LIQK
tr|D2YIP1|D2YIP1_VIBMI	tr|D2YIP1|D2YIP1_VIBMI ThiF domain-containing protein OS=Vibrio mimicus VM603 OX=671074 GN=VMB_33880 PE=4 SV=1	LSKSFDYVLDAIDSLKAKASLLAYCRSNKIK	SFDYVLDAIDSLK(ac)AK
tr|D2YIQ3|D2YIQ3_VIBMI	tr|D2YIQ3|D2YIQ3_VIBMI Ribosomal RNA large subunit methyltransferase G OS=Vibrio mimicus VM603 OX=671074 GN=rlmG PE=3 SV=1	LRKNLPASTPIIAVNKAKEIHTSTLNLFEKY	NLPASTPIIAVNK(ac)AK
tr|D2YIQ5|D2YIQ5_VIBMI	tr|D2YIQ5|D2YIQ5_VIBMI Na(+)-translocating NADH-quinone reductase subunit A OS=Vibrio mimicus VM603 OX=671074 GN=nqrA PE=3 SV=1	YEYGQLLRECLDKIEKEG_____________	ECLDKIEK(ac)EG
tr|D2YIR0|D2YIR0_VIBMI	tr|D2YIR0|D2YIR0_VIBMI Na(+)-translocating NADH-quinone reductase subunit F OS=Vibrio mimicus VM603 OX=671074 GN=nqrF PE=3 SV=1	KADMDLELPEEIFGVKKWECTVISNDNKATF	ADMDLELPEEIFGVK(ac)K
tr|D2YIR0|D2YIR0_VIBMI	tr|D2YIR0|D2YIR0_VIBMI Na(+)-translocating NADH-quinone reductase subunit F OS=Vibrio mimicus VM603 OX=671074 GN=nqrF PE=3 SV=1	SGGGDILPTELDHISKGEAREGERLACQVAV	SGGGDILPTELDHISK(ac)GEAR
tr|D2YIR0|D2YIR0_VIBMI	tr|D2YIR0|D2YIR0_VIBMI Na(+)-translocating NADH-quinone reductase subunit F OS=Vibrio mimicus VM603 OX=671074 GN=nqrF PE=3 SV=1	GAGMAPMRSHIFDQLKRLKSKRKMSYWYGAR	SHIFDQLK(ac)R
tr|D2YIR0|D2YIR0_VIBMI	tr|D2YIR0|D2YIR0_VIBMI Na(+)-translocating NADH-quinone reductase subunit F OS=Vibrio mimicus VM603 OX=671074 GN=nqrF PE=3 SV=1	APAHHVKYADYDVPEKYRGDWDKFNLFRYES	YADYDVPEK(ac)YRGDWDK
tr|D2YIR8|D2YIR8_VIBMI	tr|D2YIR8|D2YIR8_VIBMI Probable alpha-L-glutamate ligase OS=Vibrio mimicus VM603 OX=671074 GN=rimK PE=3 SV=1	RNASLYSTKRLIEACKQRGHEVRVIDALRCY	LIEACK(ac)QR
tr|D2YIS0|D2YIS0_VIBMI	tr|D2YIS0|D2YIS0_VIBMI Aminoacyl-histidine dipeptidase OS=Vibrio mimicus VM603 OX=671074 GN=pepD PE=4 SV=1	VSFGPTIKFPHSPDEKVKIDTVDLFWQQMVA	FPHSPDEK(ac)VK
tr|D2YIS1|D2YIS1_VIBMI	tr|D2YIS1|D2YIS1_VIBMI Uncharacterized protein OS=Vibrio mimicus VM603 OX=671074 GN=VMB_34180 PE=4 SV=1	AGTLVGVATKADLIEKDGKIPRLNRALLADS	ADLIEK(ac)DGKIPR
tr|D2YIS6|D2YIS6_VIBMI	tr|D2YIS6|D2YIS6_VIBMI Gamma-glutamyl phosphate reductase OS=Vibrio mimicus VM603 OX=671074 GN=proA PE=3 SV=1	ESRLQAIANDVRNVIKLNDPVGSEIDSRVLE	NVIK(ac)LNDPVGSEIDSR
tr|D2YIT0|D2YIT0_VIBMI	tr|D2YIT0|D2YIT0_VIBMI 3,4-dihydroxy-2-butanone 4-phosphate synthase OS=Vibrio mimicus VM603 OX=671074 GN=ribB PE=3 SV=1	YRNHTETTIERVAQCKLPTEYGEFELVTYRD	VAQCK(ac)LPTEYGEFELVTYR
tr|D2YIT5|D2YIT5_VIBMI	tr|D2YIT5|D2YIT5_VIBMI UPF0325 protein VMB_34320 OS=Vibrio mimicus VM603 OX=671074 GN=VMB_34320 PE=3 SV=1	VDVKQKILNDLRHLEKVVASKIAEIEADLEK	HLEK(ac)VVASK
tr|D2YIT7|D2YIT7_VIBMI	tr|D2YIT7|D2YIT7_VIBMI Methionine aminopeptidase OS=Vibrio mimicus VM603 OX=671074 GN=map PE=3 SV=1	GVQLGEIGTAIEKHIKTNNKNNPRFKFSIVR	HIK(ac)TNNK
tr|D2YIT7|D2YIT7_VIBMI	tr|D2YIT7|D2YIT7_VIBMI Methionine aminopeptidase OS=Vibrio mimicus VM603 OX=671074 GN=map PE=3 SV=1	GEIGTAIEKHIKTNNKNNPRFKFSIVRDYCG	TNNK(ac)NNPR
tr|D2YIT7|D2YIT7_VIBMI	tr|D2YIT7|D2YIT7_VIBMI Methionine aminopeptidase OS=Vibrio mimicus VM603 OX=671074 GN=map PE=3 SV=1	VKPGVQLGEIGTAIEKHIKTNNKNNPRFKFS	QVKPGVQLGEIGTAIEK(ac)HIK
tr|D2YIT8|D2YIT8_VIBMI	tr|D2YIT8|D2YIT8_VIBMI 30S ribosomal protein S2 OS=Vibrio mimicus VM603 OX=671074 GN=rpsB PE=3 SV=1	IEDFKMASVSMRDMLKAGVHFGHQTRYWNPK	DMLK(ac)AGVHFGHQTR
tr|D2YIT8|D2YIT8_VIBMI	tr|D2YIT8|D2YIT8_VIBMI 30S ribosomal protein S2 OS=Vibrio mimicus VM603 OX=671074 GN=rpsB PE=3 SV=1	RLKELEVQSTDGTFDKLTKKEALMRTREMEK	ELEVQSTDGTFDK(ac)LTK
tr|D2YIT8|D2YIT8_VIBMI	tr|D2YIT8|D2YIT8_VIBMI 30S ribosomal protein S2 OS=Vibrio mimicus VM603 OX=671074 GN=rpsB PE=3 SV=1	ELEVQSTDGTFDKLTKKEALMRTREMEKLEK	ELEVQSTDGTFDKLTK(ac)K
tr|D2YIT8|D2YIT8_VIBMI	tr|D2YIT8|D2YIT8_VIBMI 30S ribosomal protein S2 OS=Vibrio mimicus VM603 OX=671074 GN=rpsB PE=3 SV=1	KKEALMRTREMEKLEKSLGGIKDMGGLPDAL	EMEKLEK(ac)SLGGIK
tr|D2YIT8|D2YIT8_VIBMI	tr|D2YIT8|D2YIT8_VIBMI 30S ribosomal protein S2 OS=Vibrio mimicus VM603 OX=671074 GN=rpsB PE=3 SV=1	AINEGRNKDVAVVAEKDGFVEAE________	NKDVAVVAEK(ac)DGFVEAE
tr|D2YIT8|D2YIT8_VIBMI	tr|D2YIT8|D2YIT8_VIBMI 30S ribosomal protein S2 OS=Vibrio mimicus VM603 OX=671074 GN=rpsB PE=3 SV=1	EKTVPMFNEALAELAKVGEKKGKVLFVGTKR	TVPMFNEALAELAK(ac)VGEK
tr|D2YIT9|D2YIT9_VIBMI	tr|D2YIT9|D2YIT9_VIBMI Elongation factor Ts OS=Vibrio mimicus VM603 OX=671074 GN=tsf PE=3 SV=1	VGIAMNEGKSKEIAEKMVEGRMKKFTGEVSL	EIAEK(ac)MVEGR
tr|D2YIT9|D2YIT9_VIBMI	tr|D2YIT9|D2YIT9_VIBMI Elongation factor Ts OS=Vibrio mimicus VM603 OX=671074 GN=tsf PE=3 SV=1	VKELRERTGAGMMECKKALVETNGDIELAIE	TGAGMMECK(ac)K
tr|D2YIU0|D2YIU0_VIBMI	tr|D2YIU0|D2YIU0_VIBMI Uridylate kinase OS=Vibrio mimicus VM603 OX=671074 GN=pyrH PE=3 SV=1	LKVMDLAAFTLARDHKMPIRVFNMNKPGALR	DHK(ac)MPIR
tr|D2YIU0|D2YIU0_VIBMI	tr|D2YIU0|D2YIU0_VIBMI Uridylate kinase OS=Vibrio mimicus VM603 OX=671074 GN=pyrH PE=3 SV=1	VVIGGGNLFRGAGLAKAGMNRVVGDHMGMLA	GAGLAK(ac)AGMNR
tr|D2YIU0|D2YIU0_VIBMI	tr|D2YIU0|D2YIU0_VIBMI Uridylate kinase OS=Vibrio mimicus VM603 OX=671074 GN=pyrH PE=3 SV=1	DAQLYDKLAYNDVLEKELKVMDLAAFTLARD	LAYNDVLEK(ac)ELK
tr|D2YIU1|D2YIU1_VIBMI	tr|D2YIU1|D2YIU1_VIBMI Ribosome-recycling factor OS=Vibrio mimicus VM603 OX=671074 GN=frr PE=3 SV=1	IRRDANNDLKGLLKDKEISEDDERRAQEDIQ	DK(ac)EISEDDERR
tr|D2YIU1|D2YIU1_VIBMI	tr|D2YIU1|D2YIU1_VIBMI Ribosome-recycling factor OS=Vibrio mimicus VM603 OX=671074 GN=frr PE=3 SV=1	VPLPPLTEERRRDLVKIVRGEAEGGRVAVRN	DLVK(ac)IVR
tr|D2YIU1|D2YIU1_VIBMI	tr|D2YIU1|D2YIU1_VIBMI Ribosome-recycling factor OS=Vibrio mimicus VM603 OX=671074 GN=frr PE=3 SV=1	DAAVKKIDDVLAAKEKELMEV__________	EK(ac)ELMEV
tr|D2YIU1|D2YIU1_VIBMI	tr|D2YIU1|D2YIU1_VIBMI Ribosome-recycling factor OS=Vibrio mimicus VM603 OX=671074 GN=frr PE=3 SV=1	_____________MEKSVEALKNGLSKIRTG	MEK(ac)SVEALK
tr|D2YIU1|D2YIU1_VIBMI	tr|D2YIU1|D2YIU1_VIBMI Ribosome-recycling factor OS=Vibrio mimicus VM603 OX=671074 GN=frr PE=3 SV=1	_______MEKSVEALKNGLSKIRTGRAHPSL	SVEALK(ac)NGLSK
tr|D2YIU1|D2YIU1_VIBMI	tr|D2YIU1|D2YIU1_VIBMI Ribosome-recycling factor OS=Vibrio mimicus VM603 OX=671074 GN=frr PE=3 SV=1	ARTLAITVFDRDLTQKVEKAILMSDLGLNPM	TLAITVFDRDLTQK(ac)VEK
tr|D2YIU8|D2YIU8_VIBMI	tr|D2YIU8|D2YIU8_VIBMI UDP-3-O-acylglucosamine N-acyltransferase OS=Vibrio mimicus VM603 OX=671074 GN=lpxD PE=3 SV=1	WRKTAARVHRIEDMHKRLKALEKLLEQSDTE	IEDMHK(ac)R
tr|D2YIU8|D2YIU8_VIBMI	tr|D2YIU8|D2YIU8_VIBMI UDP-3-O-acylglucosamine N-acyltransferase OS=Vibrio mimicus VM603 OX=671074 GN=lpxD PE=3 SV=1	VTITGMGMVMRSIEEKGMYSSGIPLQTNKEW	SIEEK(ac)GMYSSGIPLQTNK
tr|D2YIV3|D2YIV3_VIBMI	tr|D2YIV3|D2YIV3_VIBMI DNA polymerase III subunit alpha OS=Vibrio mimicus VM603 OX=671074 GN=dnaE PE=4 SV=1	IDRKHGREAISYPDEKWQHESLKEILEPTYG	EAISYPDEK(ac)WQHESLK
tr|D2YIV4|D2YIV4_VIBMI	tr|D2YIV4|D2YIV4_VIBMI Acetyl-coenzyme A carboxylase carboxyl transferase subunit alpha OS=Vibrio mimicus VM603 OX=671074 GN=accA PE=3 SV=1	TSASVDLEKELEQLEKKSLELKKKIFSDLGA	ELEQLEK(ac)K
tr|D2YIV4|D2YIV4_VIBMI	tr|D2YIV4|D2YIV4_VIBMI Acetyl-coenzyme A carboxylase carboxyl transferase subunit alpha OS=Vibrio mimicus VM603 OX=671074 GN=accA PE=3 SV=1	PGVGAEERGQSEAIAKNLKVMSGLKVPVICN	GQSEAIAK(ac)NLK
tr|D2YIV4|D2YIV4_VIBMI	tr|D2YIV4|D2YIV4_VIBMI Acetyl-coenzyme A carboxylase carboxyl transferase subunit alpha OS=Vibrio mimicus VM603 OX=671074 GN=accA PE=3 SV=1	RDVSRHSTSASVDLEKELEQLEKKSLELKKK	HSTSASVDLEK(ac)ELEQLEK
tr|D2YIV4|D2YIV4_VIBMI	tr|D2YIV4|D2YIV4_VIBMI Acetyl-coenzyme A carboxylase carboxyl transferase subunit alpha OS=Vibrio mimicus VM603 OX=671074 GN=accA PE=3 SV=1	DEIIEEPLGGAHRNHKQTAENLKATLLRQLA	NHK(ac)QTAENLK
tr|D2YIV7|D2YIV7_VIBMI	tr|D2YIV7|D2YIV7_VIBMI Nitrogen regulatory protein P-II OS=Vibrio mimicus VM603 OX=671074 GN=VMB_34540 PE=3 SV=1	ADRCVDTIIETAQTGKIGDGKIFITSVERVV	CVDTIIETAQTGK(ac)IGDGK
tr|D2YIX0|D2YIX0_VIBMI	tr|D2YIX0|D2YIX0_VIBMI Uracil phosphoribosyltransferase OS=Vibrio mimicus VM603 OX=671074 GN=upp PE=3 SV=1	ATGGSMIATIDLLKEKGCNQIKVLVLVAAPE	EK(ac)GCNQIK
tr|D2YIX0|D2YIX0_VIBMI	tr|D2YIX0|D2YIX0_VIBMI Uracil phosphoribosyltransferase OS=Vibrio mimicus VM603 OX=671074 GN=upp PE=3 SV=1	____MKIVEVKHPLVKHKLGLMREGDISTKR	HPLVK(ac)HK
tr|D2YIX1|D2YIX1_VIBMI	tr|D2YIX1|D2YIX1_VIBMI Pseudouridine synthase OS=Vibrio mimicus VM603 OX=671074 GN=rluF PE=3 SV=1	GDIVNKILRAGNNHEKEYVVRVDKPITPEFI	AGNNHEK(ac)EYVVR
tr|D2YIX1|D2YIX1_VIBMI	tr|D2YIX1|D2YIX1_VIBMI Pseudouridine synthase OS=Vibrio mimicus VM603 OX=671074 GN=rluF PE=3 SV=1	ERDVPGNIVDFIGHHKRIFPIGRLDKPSDGL	DVPGNIVDFIGHHK(ac)R
tr|D2YIX1|D2YIX1_VIBMI	tr|D2YIX1|D2YIX1_VIBMI Pseudouridine synthase OS=Vibrio mimicus VM603 OX=671074 GN=rluF PE=3 SV=1	KFISETGFCSRREADKLIEQGRVTLNGVQPE	EADK(ac)LIEQGR
tr|D2YJ09|D2YJ09_VIBMI	tr|D2YJ09|D2YJ09_VIBMI Phage shock protein A OS=Vibrio mimicus VM603 OX=671074 GN=pspA PE=4 SV=1	TLVEETITKLTGEISKLETKITETRAKQQAL	LTGEISK(ac)LETK
tr|D2YJ18|D2YJ18_VIBMI	tr|D2YJ18|D2YJ18_VIBMI Putative manganese-dependent inorganic pyrophosphatase OS=Vibrio mimicus VM603 OX=671074 GN=VMB_35150 PE=4 SV=1	DIEGLSAAQLVEKDLKAYPFNGRELVVGQVE	DLK(ac)AYPFNGR
tr|D2YJ24|D2YJ24_VIBMI	tr|D2YJ24|D2YJ24_VIBMI NapE protein OS=Vibrio mimicus VM603 OX=671074 GN=napE PE=4 SV=1	____MSDVNKVESGEKRSLEWKSFLFITVVL	SDVNKVESGEK(ac)R
tr|D2YJ40|D2YJ40_VIBMI	tr|D2YJ40|D2YJ40_VIBMI Uncharacterized protein OS=Vibrio mimicus VM603 OX=671074 GN=VMB_35370 PE=4 SV=1	DRAIHQQIERRKTLEKWVQKWIENEDVEVFY	TLEK(ac)WVQK
tr|D2YJ41|D2YJ41_VIBMI	tr|D2YJ41|D2YJ41_VIBMI UPF0313 protein VMB_35380 OS=Vibrio mimicus VM603 OX=671074 GN=VMB_35380 PE=3 SV=1	GLYYARVPHPKYGDAKIPAYDMIKTSVNIMR	YGDAK(ac)IPAYDMIK
tr|D2YJ44|D2YJ44_VIBMI	tr|D2YJ44|D2YJ44_VIBMI Chromosome partition protein MukB OS=Vibrio mimicus VM603 OX=671074 GN=mukB PE=3 SV=1	ELEMKALVKRMKKVEKDYQDLRTFVVNAKAG	KVEK(ac)DYQDLR
tr|D2YJ44|D2YJ44_VIBMI	tr|D2YJ44|D2YJ44_VIBMI Chromosome partition protein MukB OS=Vibrio mimicus VM603 OX=671074 GN=mukB PE=3 SV=1	SDHLQLVQNALRQQEKIERYQEDLEELNFRL	QQEK(ac)IER
tr|D2YJ51|D2YJ51_VIBMI	tr|D2YJ51|D2YJ51_VIBMI HTH-type transcriptional repressor PurR OS=Vibrio mimicus VM603 OX=671074 GN=purR PE=3 SV=1	VGKNAFEILLERIKDKEHERRIFEMHPEIVE	IKDK(ac)EHER
tr|D2YJ51|D2YJ51_VIBMI	tr|D2YJ51|D2YJ51_VIBMI HTH-type transcriptional repressor PurR OS=Vibrio mimicus VM603 OX=671074 GN=purR PE=3 SV=1	VKQLNYAPSAVARSLKCNTTRTIGMLVTQST	SLK(ac)CNTTR
tr|D2YJ57|D2YJ57_VIBMI	tr|D2YJ57|D2YJ57_VIBMI Glucose-1-phosphate adenylyltransferase OS=Vibrio mimicus VM603 OX=671074 GN=glgC PE=3 SV=1	SVILGDVKIGAGCTIKRAIIDKDVEIAAGTI	IGAGCTIK(ac)R
tr|D2YJ57|D2YJ57_VIBMI	tr|D2YJ57|D2YJ57_VIBMI Glucose-1-phosphate adenylyltransferase OS=Vibrio mimicus VM603 OX=671074 GN=glgC PE=3 SV=1	VIEVDKNGKMVGFEEKPSNPKSIPGEPEWAL	MVGFEEK(ac)PSNPK
tr|D2YJ58|D2YJ58_VIBMI	tr|D2YJ58|D2YJ58_VIBMI DNA topoisomerase 1 OS=Vibrio mimicus VM603 OX=671074 GN=topA PE=3 SV=1	FPKSRETRAPLVEELKRFAERLPEKYQYLTS	APLVEELK(ac)R
tr|D2YJ58|D2YJ58_VIBMI	tr|D2YJ58|D2YJ58_VIBMI DNA topoisomerase 1 OS=Vibrio mimicus VM603 OX=671074 GN=topA PE=3 SV=1	LAAVAVLNKAQYEVCKREDKPTSSKPSAPFI	AQYEVCK(ac)R
tr|D2YJ58|D2YJ58_VIBMI	tr|D2YJ58|D2YJ58_VIBMI DNA topoisomerase 1 OS=Vibrio mimicus VM603 OX=671074 GN=topA PE=3 SV=1	EAIAWHLREIIGGDEKRYKRVVFNEITKNAI	EIIGGDEK(ac)R
tr|D2YJ58|D2YJ58_VIBMI	tr|D2YJ58|D2YJ58_VIBMI DNA topoisomerase 1 OS=Vibrio mimicus VM603 OX=671074 GN=topA PE=3 SV=1	DKCGSDMVLKNGRFGKYMGCTNDACKNTRKI	FGK(ac)YMGCTNDACK
tr|D2YJ58|D2YJ58_VIBMI	tr|D2YJ58|D2YJ58_VIBMI DNA topoisomerase 1 OS=Vibrio mimicus VM603 OX=671074 GN=topA PE=3 SV=1	NGRFGKYMGCTNDACKNTRKILKNGEVAPPK	YMGCTNDACK(ac)NTR
tr|D2YJ58|D2YJ58_VIBMI	tr|D2YJ58|D2YJ58_VIBMI DNA topoisomerase 1 OS=Vibrio mimicus VM603 OX=671074 GN=topA PE=3 SV=1	HFTKPPARFTEAALVKELEKRGIGRPSTYAS	FTEAALVK(ac)ELEKR
tr|D2YJ58|D2YJ58_VIBMI	tr|D2YJ58|D2YJ58_VIBMI DNA topoisomerase 1 OS=Vibrio mimicus VM603 OX=671074 GN=topA PE=3 SV=1	GPMVECDKCGSDMVLKNGRFGKYMGCTNDAC	GYEGPMVECDKCGSDMVLK(ac)NGR
tr|D2YJ58|D2YJ58_VIBMI	tr|D2YJ58|D2YJ58_VIBMI DNA topoisomerase 1 OS=Vibrio mimicus VM603 OX=671074 GN=topA PE=3 SV=1	QRPLGKNEDQILPPVKVGDSLKLVSLDPKQH	NEDQILPPVK(ac)VGDSLK
tr|D2YJ58|D2YJ58_VIBMI	tr|D2YJ58|D2YJ58_VIBMI DNA topoisomerase 1 OS=Vibrio mimicus VM603 OX=671074 GN=topA PE=3 SV=1	ATSTKKQSIADKEQQKREKERSALIKKMGVD	QSIADKEQQK(ac)R
tr|D2YJ63|D2YJ63_VIBMI	tr|D2YJ63|D2YJ63_VIBMI Translation initiation factor IF-1 OS=Vibrio mimicus VM603 OX=671074 GN=infA PE=3 SV=1	SGKMRKNYIRILTGDKVTVEMTPYDLSKGRI	ILTGDK(ac)VTVEMTPYDLSK
tr|D2YJ64|D2YJ64_VIBMI	tr|D2YJ64|D2YJ64_VIBMI Enoyl-[acyl-carrier-protein] reductase [NADH] OS=Vibrio mimicus VM603 OX=671074 GN=fabV PE=3 SV=1	RAKMDLDRAATALNEKLSAKGGTANVAVLKS	AATALNEK(ac)LSAK
tr|D2YJ65|D2YJ65_VIBMI	tr|D2YJ65|D2YJ65_VIBMI Oxidoreductase, acyl-CoA dehydrogenase family OS=Vibrio mimicus VM603 OX=671074 GN=VMB_35620 PE=4 SV=1	MYSIKGLERKLQQGVKEGKVARKGLLAERLE	KLQQGVK(ac)EGK
tr|D2YJB9|D2YJB9_VIBMI	tr|D2YJB9|D2YJB9_VIBMI ATP-dependent helicase HrpA OS=Vibrio mimicus VM603 OX=671074 GN=hrpA PE=4 SV=1	NKDRLHMLKIESVTTKYKELLNKIPKGMAIP	IESVTTK(ac)YK
tr|D2YJC4|D2YJC4_VIBMI	tr|D2YJC4|D2YJC4_VIBMI DUF2760 domain-containing protein OS=Vibrio mimicus VM603 OX=671074 GN=VMB_36210 PE=4 SV=1	EKIVEKPVEKIVTVEKPVEKIVEVEKIIEVE	IVTVEK(ac)PVEK
tr|D2YJC4|D2YJC4_VIBMI	tr|D2YJC4|D2YJC4_VIBMI DUF2760 domain-containing protein OS=Vibrio mimicus VM603 OX=671074 GN=VMB_36210 PE=4 SV=1	LLLIVAVARKGKVTEKIVEKPVEKIVTVEKP	VTEK(ac)IVEKPVEK
tr|D2YJE9|D2YJE9_VIBMI	tr|D2YJE9|D2YJE9_VIBMI Response regulator OS=Vibrio mimicus VM603 OX=671074 GN=VMB_36460 PE=4 SV=1	RNHALLGKLALEKAEKLSGACTELIKAAKEI	AEK(ac)LSGACTELIK
tr|D2YJE9|D2YJE9_VIBMI	tr|D2YJE9|D2YJE9_VIBMI Response regulator OS=Vibrio mimicus VM603 OX=671074 GN=VMB_36460 PE=4 SV=1	LEKAEKLSGACTELIKAAKEIAMGHHEKWDG	LSGACTELIK(ac)AAK
tr|D2YJF4|D2YJF4_VIBMI	tr|D2YJF4|D2YJF4_VIBMI Di-and tripeptidase OS=Vibrio mimicus VM603 OX=671074 GN=VMB_36510 PE=3 SV=1	AIKASFEAIGVEPKTKLSGGGSDANNFNAKG	TK(ac)LSGGGSDANNFNAK
tr|D2YJI9|D2YJI9_VIBMI	tr|D2YJI9|D2YJI9_VIBMI Fumarate hydratase class I OS=Vibrio mimicus VM603 OX=671074 GN=VMB_36860 PE=3 SV=1	MIGKAERGPATVESIKKHKAVYLMAVGGAAY	AERGPATVESIK(ac)K
tr|D2YJI9|D2YJI9_VIBMI	tr|D2YJI9|D2YJI9_VIBMI Fumarate hydratase class I OS=Vibrio mimicus VM603 OX=671074 GN=VMB_36860 PE=3 SV=1	YISYYHPLDFVKALEKAYQREESQAAKDSIA	ALEK(ac)AYQREESQAAK
tr|D2YJI9|D2YJI9_VIBMI	tr|D2YJI9|D2YJI9_VIBMI Fumarate hydratase class I OS=Vibrio mimicus VM603 OX=671074 GN=VMB_36860 PE=3 SV=1	PDNPLRASVLMDPAGKRINTKDNTPAVVHIN	ASVLMDPAGK(ac)R
tr|D2YJI9|D2YJI9_VIBMI	tr|D2YJI9|D2YJI9_VIBMI Fumarate hydratase class I OS=Vibrio mimicus VM603 OX=671074 GN=VMB_36860 PE=3 SV=1	DAAHKRIQTMLQKGEKLPEGVDLKGKFIYYV	GEK(ac)LPEGVDLK
tr|D2YJI9|D2YJI9_VIBMI	tr|D2YJI9|D2YJI9_VIBMI Fumarate hydratase class I OS=Vibrio mimicus VM603 OX=671074 GN=VMB_36860 PE=3 SV=1	TMLQKGEKLPEGVDLKGKFIYYVGPVDAVGD	GEKLPEGVDLK(ac)GK
tr|D2YJJ6|D2YJJ6_VIBMI	tr|D2YJJ6|D2YJJ6_VIBMI Asparagine--tRNA ligase OS=Vibrio mimicus VM603 OX=671074 GN=asnS PE=3 SV=1	DLASEHERFLAEEHFKAPVIVKNYPKDIKAF	FLAEEHFK(ac)APVIVK
tr|D2YJJ6|D2YJJ6_VIBMI	tr|D2YJJ6|D2YJJ6_VIBMI Asparagine--tRNA ligase OS=Vibrio mimicus VM603 OX=671074 GN=asnS PE=3 SV=1	KVVGWVEDADTYPMAKTRHSIEYLREVAHLR	VVGWVEDADTYPMAK(ac)TR
tr|D2YJK0|D2YJK0_VIBMI	tr|D2YJK0|D2YJK0_VIBMI Aminotransferase OS=Vibrio mimicus VM603 OX=671074 GN=aspC PE=3 SV=1	APGGTGALRVAGEFIKRQLGDVKVWISNPTW	VAGEFIK(ac)R
tr|D2YJK0|D2YJK0_VIBMI	tr|D2YJK0|D2YJK0_VIBMI Aminotransferase OS=Vibrio mimicus VM603 OX=671074 GN=aspC PE=3 SV=1	VAAPADPILGLTEEFKKDPRTDKINLGVGIY	VVAAPADPILGLTEEFK(ac)KDPR
tr|D2YJK0|D2YJK0_VIBMI	tr|D2YJK0|D2YJK0_VIBMI Aminotransferase OS=Vibrio mimicus VM603 OX=671074 GN=aspC PE=3 SV=1	AAPADPILGLTEEFKKDPRTDKINLGVGIYK	VVAAPADPILGLTEEFKK(ac)DPR
tr|D2YJL2|D2YJL2_VIBMI	tr|D2YJL2|D2YJL2_VIBMI 6-phosphogluconate dehydrogenase, decarboxylating OS=Vibrio mimicus VM603 OX=671074 GN=VMB_37090 PE=3 SV=1	SRCLSALKDQRVEAEKLFGKTETQVEGDKQV	VEAEK(ac)LFGK
tr|D2YJN3|D2YJN3_VIBMI	tr|D2YJN3|D2YJN3_VIBMI PlsC domain-containing protein OS=Vibrio mimicus VM603 OX=671074 GN=VMB_37300 PE=4 SV=1	AGHRTMRIAIGDNLLKKPCATELMRLNKSFI	IAIGDNLLK(ac)KPCATELMR
tr|D2YJP8|D2YJP8_VIBMI	tr|D2YJP8|D2YJP8_VIBMI Uncharacterized protein OS=Vibrio mimicus VM603 OX=671074 GN=VMB_37450 PE=4 SV=1	DGMKKAGQKIRSCEAKLSAERRETAPKLFTQ	SCEAK(ac)LSAERR
tr|D2YJR3|D2YJR3_VIBMI	tr|D2YJR3|D2YJR3_VIBMI Galactokinase OS=Vibrio mimicus VM603 OX=671074 GN=galK PE=3 SV=1	SQFSAKQAELDPVVAKRARHVITENERTLHA	QAELDPVVAK(ac)R
